# Supplementary material for: A circadian output center controlling feeding:fasting rhythms in Drosophila
Source: PLoS Genet. 2019 Nov 6;15(11):e1008478. doi: 10.1371/journal.pgen.1008478 (PMC6860455; doi:10.1371/journal.pgen.1008478)
Supplement: S1 Dataset — (XLSX) [file pgen.1008478.s009.xlsx]

## Sheet: DILP2>dTrpA1 FLIC Data
Genotype	Date	Dead	File Name	Period	Amplitude	Significance	Power	Normalized	Rhythmic?	Monitor
		1		23.4722	175.579	72.4514	110.723	1.09774	1
Dilp2 x Iso	18_0404		180404trpM001C02	23.5	220.83	72.46	148.37	1.33673	Y	v2.1
Dilp2 x Iso	18_0404		180404trpM001C03	23.5	156.6	72.46	84.14	0.758055	Y	v2.1
Dilp2 x Iso	18_0404		180404trpM001C09	23.5	208.38	72.46	135.92	1.22456	Y	v2.1
Dilp2 x Iso	18_0404		180404trpM002C05	23.5	221.67	72.46	149.21	1.3443	Y	v2.1
Dilp2 x Iso	18_0404		180404trpM002C09	23.5	199.24	72.46	126.78	1.14222	Y	v2.1
Dilp2 x Iso	18_0404		180404trpM002C11	23.5	202.93	72.46	130.47	1.17546	Y	v2.1
Dilp2 x Iso	18_0404		180404trpM002C12	23.5	205.91	72.46	133.45	1.20231	Y	v2.1
Dilp2 x Iso	18_0404		180404trpM003C01	23	153.39	71.22	82.17	0.740307	Y	v2.1
Dilp2 x Iso	18_0404		180404trpM003C04	23.5	184.65	72.46	112.19	1.01077	Y	v2.1
Dilp2 x Iso	18_0404		180404trpM003C05	23.5	194.26	72.46	121.8	1.09735	Y	v2.1
Dilp2 x Iso	18_0404		180404trpM004C02	23.5	131.16	72.46	58.7	0.528855	Y	v2.1
Dilp2 x Iso	18_0404		180404trpM004C05	23.5	186.91	72.46	114.45	1.03113	Y	v2.1
Dilp2 x Iso	18_0404		180404trpM004C07	23.5	236.48	72.46	164.02	1.47773	Y	v2.1
Dilp2 x Iso	18_0404		180404trpM004C09	23.5	189.16	72.46	116.7	1.0514	Y	v2.1
Dilp2 x Iso	18_0404		180404trpM005C01	23.5	160.71	72.46	88.25	0.795084	Y	v2.1
Dilp2 x Iso	18_0404		180404trpM005C04	23.5	224.23	72.46	151.77	1.36736	Y	v2.1
Dilp2 x Iso	18_0404		180404trpM005C05	23.5	180.52	72.46	108.06	0.973561	Y	v2.1
Dilp2 x Iso	18_0404		180404trpM005C09	24	135.26	73.7	61.56	0.554622	Y	v2.1
Dilp2 x Iso	18_0427		180427da1M001C01	23	140.41	71.22	69.19	0.623364	Y	v2.1
Dilp2 x Iso	18_0427		180427da1M001C08	23	154.97	71.22	83.75	0.754542	Y	v2.1
Dilp2 x Iso	18_0427		180427da1M001C11	23.5	179.23	72.46	106.77	0.961939	Y	v2.1
Dilp2 x Iso	18_0427		180427da1M002C01	23	195.89	71.22	124.67	1.12321	Y	v2.1
Dilp2 x Iso	18_0427		180427da1M002C02	23.5	238.08	72.46	165.62	1.49215	Y	v2.1
Dilp2 x Iso	18_0427		180427da1M002C06	23.5	152.86	72.46	80.4	0.72436	Y	v2.1
Dilp2 x Iso	18_0427		180427da1M002C07	23	159.74	71.22	88.52	0.797517	Y	v2.1
Dilp2 x Iso	18_0427		180427da1M003C01	23	143.96	71.22	72.74	0.655348	Y	v2.1
Dilp2 x Iso	18_0427		180427da1M003C04	23.5	208.74	72.46	136.28	1.22781	Y	v2.1
Dilp2 x Iso	18_0427		180427da1M003C07	23.5	207.44	72.46	134.98	1.2161	Y	v2.1
Dilp2 x Iso	18_0427		180427da1M003C11	23.5	179.9	72.46	107.44	0.967975	Y	v2.1
Dilp2 x Iso	18_0427		180427da1M004C03	23	171	71.22	99.78	0.898963	Y	v2.1
Dilp2 x Iso	18_0427		180427da1M004C04	23.5	133.55	72.46	61.09	0.550387	Y	v2.1
Dilp2 x Iso	18_0427		180427da1M004C08	23.5	145.66	72.46	73.2	0.659492	Y	v2.1
Dilp2 x Iso	18_0427		180427da1M004C09	23.5	175.43	72.46	102.97	0.927703	Y	v2.1
Dilp2 x Iso	18_0427		180427da1M005C04	23	170.14	71.22	98.92	0.891215	Y	v2.1
Dilp2 x Iso	18_0427	Dead	180427da1M005C07							v2.1
Dilp2 x Iso	18_0427		180427da1M005C09	23.5	194.96	72.46	122.5	1.10366	Y	v2.1
Dilp2 x Iso	18_0427		180427da1M005C11	23	175.89	71.22	104.67	0.943019	Y	v2.1
Dilp2 x Iso	18_1022		181022dtaM001C05	23.5	269.38	72.46	196.92	1.77414	Y	v2.1
Dilp2 x Iso	18_1022		181022dtaM001C06	23.5	241.72	72.46	169.26	1.52494	Y	v2.1
Dilp2 x Iso	18_1022		181022dtaM002C01	23.5	256.73	72.46	184.27	1.66017	Y	v2.1
Dilp2 x Iso	18_1022		181022dtaM002C05	23.5	242.31	72.46	169.85	1.53026	Y	v2.1
Dilp2 x Iso	18_1022		181022dtaM002C09	23	182.29	71.22	111.07	1.00068	Y	v2.1
Dilp2 x Iso	18_1022		181022dtaM002C11	23	207.94	71.22	136.72	1.23177	Y	v2.1
Dilp2 x Iso	18_1022		181022dtaM003C04	23.5	251.14	72.46	178.68	1.60981	Y	v2.1
Dilp2 x Iso	18_1022		181022dtaM003C05	23	195.5	71.22	124.28	1.11969	Y	v2.1
Dilp2 x Iso	18_1022		181022dtaM003C06	23.5	223.49	72.46	151.03	1.3607	Y	v2.1
Dilp2 x Iso	18_1022		181022dtaM003C11	28.5	100.9	84.74	16.16	0.145593	Y	v2.1
Dilp2 x Iso	18_1022		181022dtaM004C03	23.5	249.77	72.46	177.31	1.59747	Y	v2.1
Dilp2 x Iso	18_1022		181022dtaM004C05	23.5	228.74	72.46	156.28	1.408	Y	v2.1
Dilp2 x Iso	18_1022		181022dtaM004C09	23.5	219.23	72.46	146.77	1.32232	Y	v2.1
Dilp2 x Iso	18_1022		181022dtaM004C10	23	96.39	71.22	25.17	0.226768	Y	v2.1
Dilp2 x Iso	18_1022		181022dtaM005C02	23	252.33	71.22	181.11	1.6317	Y	v2.1
Dilp2 x Iso	18_1022		181022dtaM005C03	23.5	255.93	72.46	183.47	1.65296	Y	v2.1
Dilp2 x Iso	18_1022		181022dtaM005C08	23.5	234.58	72.46	162.12	1.46061	Y	v2.1
Dilp2 x Iso	18_1022		181022dtaM005C09	23.5	260	72.46	187.54	1.68963	Y	v2.1
Genotype	Date	Dead	File Name	Period	Amplitude	Significance	Power	Normalized	Rhythmic?	Monitor
		2		23.25	162.967	71.1476	112.57	1.10952	1
Dilp2 x TrpA1	18_0404		180404trpM001C04	23.5	218.77	72.46	146.31	1.31817	Y	v2.1
Dilp2 x TrpA1	18_0404		180404trpM001C10	23.5	154.28	72.46	81.82	0.737153	Y	v2.1
Dilp2 x TrpA1	18_0404		180404trpM001C12	23.5	208.68	72.46	136.22	1.22727	Y	v2.1
Dilp2 x TrpA1	18_0404		180404trpM002C01	23.5	104.02	72.46	31.56	0.284338	Y	v2.1
Dilp2 x TrpA1	18_0404		180404trpM002C04	23.5	204.73	72.46	132.27	1.19168	Y	v2.1
Dilp2 x TrpA1	18_0404		180404trpM002C08	23.5	223.92	72.46	151.46	1.36457	Y	v2.1
Dilp2 x TrpA1	18_0404		180404trpM003C06	23.5	206.26	72.46	133.8	1.20546	Y	v2.1
Dilp2 x TrpA1	18_0404		180404trpM004C03	23	207.85	71.22	136.63	1.23096	Y	v2.1
Dilp2 x TrpA1	18_0404		180404trpM004C04	23.5	173.16	72.46	100.7	0.907252	Y	v2.1
Dilp2 x TrpA1	18_0404		180404trpM004C06	23	131.86	71.22	60.64	0.546333	Y	v2.1
Dilp2 x TrpA1	18_0404		180404trpM005C03	23.5	175.75	72.46	103.29	0.930586	Y	v2.1
Dilp2 x TrpA1	18_0404		180404trpM005C06	23	206.51	71.22	135.29	1.21889	Y	v2.1
Dilp2 x TrpA1	18_0404		180404trpM005C08	23	196.03	71.22	124.81	1.12447	Y	v2.1
Dilp2 x TrpA1	18_0404		180404trpM005C11	23.5	182.88	72.46	110.42	0.994824	Y	v2.1
Dilp2 x TrpA1	18_0427		180427da1M001C03	23	178.62	71.22	107.4	0.967615	Y	v2.1
Dilp2 x TrpA1	18_0427		180427da1M001C04	23.5	204.72	72.46	132.26	1.19159	Y	v2.1
Dilp2 x TrpA1	18_0427		180427da1M001C10	23.5	198.4	72.46	125.94	1.13465	Y	v2.1
Dilp2 x TrpA1	18_0427		180427da1M001C12	23.5	207.43	72.46	134.97	1.21601	Y	v2.1
Dilp2 x TrpA1	18_0427		180427da1M002C04	23	126.12	71.22	54.9	0.494619	Y	v2.1
Dilp2 x TrpA1	18_0427		180427da1M002C09	23.5	142.18	72.46	69.72	0.628139	Y	v2.1
Dilp2 x TrpA1	18_0427		180427da1M002C10	23	158.2	71.22	86.98	0.783642	Y	v2.1
Dilp2 x TrpA1	18_0427		180427da1M003C02	23	184.08	71.22	112.86	1.01681	Y	v2.1
Dilp2 x TrpA1	18_0427		180427da1M003C05	23	214.76	71.22	143.54	1.29322	Y	v2.1
Dilp2 x TrpA1	18_0427		180427da1M003C06	23	177.99	71.22	106.77	0.961939	Y	v2.1
Dilp2 x TrpA1	18_0427		180427da1M003C10	23	117.32	71.22	46.1	0.415336	Y	v2.1
Dilp2 x TrpA1	18_0427		180427da1M004C05	23	122.37	71.22	51.15	0.460833	Y	v2.1
Dilp2 x TrpA1	18_0427		180427da1M004C07	23.5	201.46	72.46	129	1.16222	Y	v2.1
Dilp2 x TrpA1	18_0427		180427da1M004C11	23	192.73	71.22	121.51	1.09474	Y	v2.1
Dilp2 x TrpA1	18_0427		180427da1M004C12	23.5	191.28	72.46	118.82	1.0705	Y	v2.1
Dilp2 x TrpA1	18_0427		180427da1M005C03	23	113.23	71.22	42.01	0.378487	Y	v2.1
Dilp2 x TrpA1	18_0427		180427da1M005C05	23.5	192.96	72.46	120.5	1.08564	Y	v2.1
Dilp2 x TrpA1	18_0427		180427da1M005C06	23	161.87	71.22	90.65	0.816707	Y	v2.1
Dilp2 x TrpA1	18_0427		180427da1M005C10	23	136.62	71.22	65.4	0.589218	Y	v2.1
Dilp2 x TrpA1	18_1022		181022dtaM001C03	23	251.6	71.22	180.38	1.62512	Y	v2.1
Dilp2 x TrpA1	18_1022		181022dtaM001C07	23	242.4	71.22	171.18	1.54224	Y	v2.1
Dilp2 x TrpA1	18_1022		181022dtaM001C11	23.5	267.53	72.46	195.07	1.75747	Y	v2.1
Dilp2 x TrpA1	18_1022		181022dtaM002C02	23.5	206.67	72.46	134.21	1.20916	Y	v2.1
Dilp2 x TrpA1	18_1022	Dead	181022dtaM002C04							v2.1
Dilp2 x TrpA1	18_1022		181022dtaM002C06	23	255.87	71.22	184.65	1.6636	Y	v2.1
Dilp2 x TrpA1	18_1022		181022dtaM002C07	23	244.84	71.22	173.62	1.56422	Y	v2.1
Dilp2 x TrpA1	18_1022		181022dtaM003C01	24	167.74	73.7	94.04	0.847249	Y	v2.1
Dilp2 x TrpA1	18_1022		181022dtaM003C07	23	262.73	71.22	191.51	1.7254	Y	v2.1
Dilp2 x TrpA1	18_1022		181022dtaM003C08	23	255.5	71.22	184.28	1.66026	Y	v2.1
Dilp2 x TrpA1	18_1022		181022dtaM003C10	23	237.91	71.22	166.69	1.50179	Y	v2.1
Dilp2 x TrpA1	18_1022		181022dtaM004C01	23.5	182.68	72.46	110.22	0.993022	Y	v2.1
Dilp2 x TrpA1	18_1022		181022dtaM004C07	23	236.61	71.22	165.39	1.49007	Y	v2.1
Dilp2 x TrpA1	18_1022		181022dtaM004C11	23	223.04	71.22	151.82	1.36781	Y	v2.1
Dilp2 x TrpA1	18_1022		181022dtaM004C12	23.5	194.07	72.46	121.61	1.09564	Y	v2.1
Dilp2 x TrpA1	18_1022		181022dtaM005C05	23	259.47	71.22	188.25	1.69603	Y	v2.1
Dilp2 x TrpA1	18_1022		181022dtaM005C10	23.5	174.18	72.46	101.72	0.916441	Y	v2.1
Dilp2 x TrpA1	18_1022	Dead	181022dtaM005C11							v2.1
Dilp2 x TrpA1	18_1022		181022dtaM005C12	23.5	269.63	72.46	197.17	1.77639	Y	v2.1
Genotype	Date	Dead	File Name	Period	Amplitude	Significance	Power	Normalized	Rhythmic?	Monitor
		0		23.2778	157.897	72.0933	92.1991	0.905754	0.964286
Iso x TrpA1	18_0404		180404trpM001C05	23.5	218.72	72.46	146.26	1.31772	Y	v2.1
Iso x TrpA1	18_0404		180404trpM001C07	23.5	189.42	72.46	116.96	1.05375	Y	v2.1
Iso x TrpA1	18_0404		180404trpM001C08	23.5	188.79	72.46	116.33	1.04807	Y	v2.1
Iso x TrpA1	18_0404		180404trpM001C11	23.5	230.39	72.46	157.93	1.42286	Y	v2.1
Iso x TrpA1	18_0404		180404trpM002C02	23.5	207.3	72.46	134.84	1.21483	Y	v2.1
Iso x TrpA1	18_0404		180404trpM002C06	24	116.64	73.7	42.94	0.386866	Y	v2.1
Iso x TrpA1	18_0404		180404trpM002C07	23	206.22	71.22	135	1.21628	Y	v2.1
Iso x TrpA1	18_0404		180404trpM002C10	23.5	226.57	72.46	154.11	1.38845	Y	v2.1
Iso x TrpA1	18_0404		180404trpM003C07	23.5	158.91	72.46	86.45	0.778867	Y	v2.1
Iso x TrpA1	18_0404		180404trpM003C09	23	142.7	71.22	71.48	0.643996	Y	v2.1
Iso x TrpA1	18_0404		180404trpM003C11	23.5	205.38	72.46	132.92	1.19754	Y	v2.1
Iso x TrpA1	18_0404		180404trpM004C08	23.5	145.84	72.46	73.38	0.661114	Y	v2.1
Iso x TrpA1	18_0404		180404trpM004C10	23	121.85	71.22	50.63	0.456149	Y	v2.1
Iso x TrpA1	18_0404		180404trpM004C11	24	214.81	73.7	141.11	1.27132	Y	v2.1
Iso x TrpA1	18_0404		180404trpM004C12	23	143.98	71.22	72.76	0.655528	Y	v2.1
Iso x TrpA1	18_0404		180404trpM005C02	23.5	206.04	72.46	133.58	1.20348	Y	v2.1
Iso x TrpA1	18_0404		180404trpM005C07	23.5	175.21	72.46	102.75	0.925721	Y	v2.1
Iso x TrpA1	18_0404		180404trpM005C10	23.5	180.71	72.46	108.25	0.975273	Y	v2.1
Iso x TrpA1	18_0404		180404trpM005C12	23.5	164.29	72.46	91.83	0.827338	Y	v2.1
Iso x TrpA1	18_0427		180427da1M001C05	23	169.9	71.22	98.68	0.889053	Y	v2.1
Iso x TrpA1	18_0427		180427da1M001C06	23	190.06	71.22	118.84	1.07068	Y	v2.1
Iso x TrpA1	18_0427		180427da1M001C07	23	154.21	71.22	82.99	0.747694	Y	v2.1
Iso x TrpA1	18_0427		180427da1M001C09	23	160.95	71.22	89.73	0.808418	Y	v2.1
Iso x TrpA1	18_0427		180427da1M002C03	23.5	160.57	72.46	88.11	0.793823	Y	v2.1
Iso x TrpA1	18_0427		180427da1M002C05	23	189.73	71.22	118.51	1.06771	Y	v2.1
Iso x TrpA1	18_0427		180427da1M002C08	23	205.02	71.22	133.8	1.20546	Y	v2.1
Iso x TrpA1	18_0427		180427da1M002C12	23.5	101.58	72.46	29.12	0.262355	Y	v2.1
Iso x TrpA1	18_0427		180427da1M003C03	23	168.22	71.22	97	0.873917	Y	v2.1
Iso x TrpA1	18_0427		180427da1M003C08	23	170.08	71.22	98.86	0.890674	Y	v2.1
Iso x TrpA1	18_0427		180427da1M003C09	23	109.96	71.22	38.74	0.349026	Y	v2.1
Iso x TrpA1	18_0427		180427da1M003C12	23	182.22	71.22	111	1.00005	Y	v2.1
Iso x TrpA1	18_0427		180427da1M004C01	23.5	161.09	72.46	88.63	0.798508	Y	v2.1
Iso x TrpA1	18_0427		180427da1M004C02	23	135.76	71.22	64.54	0.58147	Y	v2.1
Iso x TrpA1	18_0427		180427da1M004C06	23.5	149.54	72.46	77.08	0.694449	Y	v2.1
Iso x TrpA1	18_0427		180427da1M004C10	23	180.45	71.22	109.23	0.984102	Y	v2.1
Iso x TrpA1	18_0427		180427da1M005C01	23.5	132.93	72.46	60.47	0.544802	Y	v2.1
Iso x TrpA1	18_0427		180427da1M005C02	24	93.1	73.7	19.4	0.174783	Y	v2.1
Iso x TrpA1	18_0427		180427da1M005C08	23	126.89	71.22	55.67	0.501556	Y	v2.1
Iso x TrpA1	18_0427		180427da1M005C12	23	199.23	71.22	128.01	1.1533	Y	v2.1
Iso x TrpA1	18_1022		181022dtaM001C01	23.5	289.88	72.46	217.42	1.95883	Y	v2.1
Iso x TrpA1	18_1022		181022dtaM001C09	23.5	253.88	72.46	181.42	1.63449	Y	v2.1
Iso x TrpA1	18_1022		181022dtaM002C03	23	226.68	71.22	155.46	1.40061	Y	v2.1
Iso x TrpA1	18_1022		181022dtaM002C08	23	175.88	71.22	104.66	0.942929	Y	v2.1
Iso x TrpA1	18_1022		181022dtaM002C10	23	207.61	71.22	136.39	1.2288	Y	v2.1
Iso x TrpA1	18_1022		181022dtaM002C12	23	212.55	71.22	141.33	1.27331	Y	v2.1
Iso x TrpA1	18_1022		181022dtaM003C02	23.5	97.78	72.46	25.32	0.228119	Y	v2.1
Iso x TrpA1	18_1022		181022dtaM003C03	23.5	171.18	72.46	98.72	0.889413	Y	v2.1
Iso x TrpA1	18_1022		181022dtaM003C09	24	164.97	73.7	91.27	0.822293	Y	v2.1
Iso x TrpA1	18_1022		181022dtaM003C12		69.73	72.46	0	0	N	v2.1
Iso x TrpA1	18_1022		181022dtaM004C02	22.5	175.32	69.97	105.35	0.949146	Y	v2.1
Iso x TrpA1	18_1022		181022dtaM004C04	23.5	128.15	72.46	55.69	0.501736	Y	v2.1
Iso x TrpA1	18_1022		181022dtaM004C06	23.5	198.91	72.46	126.45	1.13925	Y	v2.1
Iso x TrpA1	18_1022		181022dtaM004C08	23	229.78	71.22	158.56	1.42854	Y	v2.1
Iso x TrpA1	18_1022		181022dtaM005C04	22.5	127.79	69.97	57.82	0.520926	Y	v2.1
Iso x TrpA1	18_1022		181022dtaM005C06	23	267.33	71.22	196.11	1.76684	Y	v2.1
Iso x TrpA1	18_1022		181022dtaM005C07		53.8	68.72	0	0	N	v2.1

## Sheet: SIFa>dTrpA1 FLIC Data
Genotype	Date	Dead	File Name	Period	Amplitude	Significance	Power	Normalized	Rhythmic?	Monitor
		0		23.4434	144.321	72.4783	85.7629	1.03621	0.963636
SIF-GAL4 x Iso	18_0119		180119siTM001C08	23.5	189.49	72.46	117.03	1.24408	Y	v2.1
SIF-GAL4 x Iso	18_0119		180119siTM001C09	23.5	200.81	72.46	128.35	1.36442	Y	v2.1
SIF-GAL4 x Iso	18_0119		180119siTM001C11	23.5	159.6	72.46	87.14	0.926335	Y	v2.1
SIF-GAL4 x Iso	18_0119		180119siTM001C12	23.5	213.58	72.46	141.12	1.50017	Y	v2.1
SIF-GAL4 x Iso	18_0119		180119siTM002C01	23.5	155.3	72.46	82.84	0.880625	Y	v2.1
SIF-GAL4 x Iso	18_0119		180119siTM002C07	23.5	169.06	72.46	96.6	1.0269	Y	v2.1
SIF-GAL4 x Iso	18_0119		180119siTM002C08	23.5	168.89	72.46	96.43	1.02509	Y	v2.1
SIF-GAL4 x Iso	18_0119		180119siTM002C09	23.5	195.58	72.46	123.12	1.30882	Y	v2.1
SIF-GAL4 x Iso	18_0119		180119siTM004C01	23.5	193.33	72.46	120.87	1.2849	Y	v2.1
SIF-GAL4 x Iso	18_0119		180119siTM004C02	23.5	187.46	72.46	115	1.2225	Y	v2.1
SIF-GAL4 x Iso	18_0119		180119siTM004C03	23.5	208.63	72.46	136.17	1.44755	Y	v2.1
SIF-GAL4 x Iso	18_0119		180119siTM004C06	23.5	152.28	72.46	79.82	0.848521	Y	v2.1
SIF-GAL4 x Iso	18_0119		180119siTM005C01	23.5	167.4	72.46	94.94	1.00925	Y	v2.1
SIF-GAL4 x Iso	18_0119		180119siTM005C02	23.5	170.61	72.46	98.15	1.04338	Y	v2.1
SIF-GAL4 x Iso	18_0119		180119siTM005C03		80.7	72.46	8.24	0.0875947	N	v2.1
SIF-GAL4 x Iso	18_0119		180119siTM005C05	23.5	125.45	72.46	52.99	0.563306	Y	v2.1
SIF-GAL4 x Iso	18_0202		180202siTM001C05	23.5	210.24	72.46	137.78	1.46466	Y	v2.1
SIF-GAL4 x Iso	18_0202		180202siTM001C07	24	121.3	73.7	47.6	0.506008	Y	v2.1
SIF-GAL4 x Iso	18_0202		180202siTM001C10	23.5	103.28	72.46	30.82	0.32763	Y	v2.1
SIF-GAL4 x Iso	18_0202		180202siTM001C11	23	110.97	71.22	39.75	0.422559	Y	v2.1
SIF-GAL4 x Iso	18_0202		180202siTM002C04	23	139.43	71.22	68.21	0.725101	Y	v2.1
SIF-GAL4 x Iso	18_0202		180202siTM002C06	23	125.65	71.22	54.43	0.578614	Y	v2.1
SIF-GAL4 x Iso	18_0202		180202siTM002C08	23.5	210.19	72.46	137.73	1.46413	Y	v2.1
SIF-GAL4 x Iso	18_0202		180202siTM002C12	23.5	190.39	72.46	117.93	1.25365	Y	v2.1
SIF-GAL4 x Iso	18_0202		180202siTM004C02	23.5	117.42	72.46	44.96	0.477944	Y	v2.1
SIF-GAL4 x Iso	18_0202		180202siTM004C03	23.5	238.13	72.46	165.67	1.76114	Y	v2.1
SIF-GAL4 x Iso	18_0202		180202siTM004C06	23.5	178.01	72.46	105.55	1.12204	Y	v2.1
SIF-GAL4 x Iso	18_0202		180202siTM004C07	24	189.18	73.7	115.48	1.2276	Y	v2.1
SIF-GAL4 x Iso	18_0202		180202siTM004C11	23.5	235.35	72.46	162.89	1.73159	Y	v2.1
SIF-GAL4 x Iso	18_0202		180202siTM004C12		47.81	71.22	0	0	N	v2.1
SIF-GAL4 x Iso	18_0202		180202siTM005C01	23.5	207.15	72.46	134.69	1.43181	Y	v2.1
SIF-GAL4 x Iso	18_0202		180202siTM005C02	23.5	187.73	72.46	115.27	1.22537	Y	v2.1
SIF-GAL4 x Iso	18_0202		180202siTM005C05	23.5	176.54	72.46	104.08	1.10641	Y	v2.1
SIF-GAL4 x Iso	18_0202		180202siTM005C06	23.5	195.24	72.46	122.78	1.3052	Y	v2.1
SIF-GAL4 x Iso	18_0202		180202siTM005C07	23	155.92	71.22	84.7	0.900397	Y	v2.1
SIF-GAL4 x Iso	18_0202		180202siTM005C11	23	116.3	71.22	45.08	0.47922	Y	v2.1
SIF-GAL4 x Iso	18_0724		180724st1M001C02	23.5	171.74	72.46	99.28	1.05539	Y	v2.1
SIF-GAL4 x Iso	18_0724		180724st1M001C04	23.5	198.07	72.46	125.61	1.33529	Y	v2.1
SIF-GAL4 x Iso	18_0724		180724st1M001C07	23.5	180.69	72.46	108.23	1.15053	Y	v2.1
SIF-GAL4 x Iso	18_0724		180724st1M001C09	23.5	190.6	72.46	118.14	1.25588	Y	v2.1
SIF-GAL4 x Iso	18_0724		180724st1M002C01	23.5	174.23	72.46	101.77	1.08186	Y	v2.1
SIF-GAL4 x Iso	18_0724		180724st1M002C06	23.5	104.57	72.46	32.11	0.341343	Y	v2.1
SIF-GAL4 x Iso	18_0724		180724st1M002C08	23.5	164.87	72.46	92.41	0.982358	Y	v2.1
SIF-GAL4 x Iso	18_0724		180724st1M002C10	22.5	133.83	69.97	63.86	0.678859	Y	v2.1
SIF-GAL4 x Iso	18_0724		180724st1M003C01	23.5	179.19	72.46	106.73	1.13459	Y	v2.1
SIF-GAL4 x Iso	18_0724		180724st1M003C03	23	193.32	71.22	122.1	1.29798	Y	v2.1
SIF-GAL4 x Iso	18_0724		180724st1M003C04	23.5	204.44	72.46	131.98	1.403	Y	v2.1
SIF-GAL4 x Iso	18_0724		180724st1M003C12	23.5	145.45	72.46	72.99	0.775915	Y	v2.1
SIF-GAL4 x Iso	18_0724		180724st1M004C03	23.5	174.69	72.46	102.23	1.08675	Y	v2.1
SIF-GAL4 x Iso	18_0724		180724st1M004C05	23.5	192.05	72.46	119.59	1.27129	Y	v2.1
SIF-GAL4 x Iso	18_0724		180724st1M004C11	23.5	148.54	72.46	76.08	0.808763	Y	v2.1
SIF-GAL4 x Iso	18_0724		180724st1M005C02	23.5	131.31	72.46	58.85	0.625601	Y	v2.1
SIF-GAL4 x Iso	18_0724		180724st1M005C04	23.5	203.32	72.46	130.86	1.3911	Y	v2.1
SIF-GAL4 x Iso	18_0724		180724st1M005C11	23.5	221.71	72.46	149.25	1.58659	Y	v2.1
SIF-GAL4 x Iso	18_0724		180724st1M005C12	23.5	207.37	72.46	134.91	1.43415	Y	v2.1
Genotype	Date	Dead	File Name	Period	Amplitude	Significance	Power	Normalized	Rhythmic?	Monitor
		9		23.16	98.4262	70.9387	48.1133	0.470761	0.648649
SIF-GAL4 x TrpA1	18_0119		180119siTM001C03	23	156.3	71.22	85.08	0.904437	Y	v2.1
SIF-GAL4 x TrpA1	18_0119	Dead	180119siTM001C05							v2.1
SIF-GAL4 x TrpA1	18_0119		180119siTM001C06	22	86.55	68.72	17.83	0.189541	Y	v2.1
SIF-GAL4 x TrpA1	18_0119		180119siTM001C07	22.5	106.35	69.97	36.38	0.386735	Y	v2.1
SIF-GAL4 x TrpA1	18_0119		180119siTM002C05	23	101.68	71.22	30.46	0.323803	Y	v2.1
SIF-GAL4 x TrpA1	18_0119	Dead	180119siTM002C10							v2.1
SIF-GAL4 x TrpA1	18_0119		180119siTM002C11	23.5	185	72.46	112.54	1.19635	Y	v2.1
SIF-GAL4 x TrpA1	18_0119		180119siTM002C12		80.78	71.22	9.56	0.101627	N	v2.1
SIF-GAL4 x TrpA1	18_0119		180119siTM004C04	23	169.58	71.22	98.36	1.04561	Y	v2.1
SIF-GAL4 x TrpA1	18_0119		180119siTM004C07	23.5	111.79	72.46	39.33	0.418095	Y	v2.1
SIF-GAL4 x TrpA1	18_0119		180119siTM004C10		61.12	74.93	0	0	N	v2.1
SIF-GAL4 x TrpA1	18_0119		180119siTM004C12	23	211.43	71.22	140.21	1.49049	Y	v2.1
SIF-GAL4 x TrpA1	18_0119		180119siTM005C04		33.02	63.71	0	0	N	v2.1
SIF-GAL4 x TrpA1	18_0119		180119siTM005C07		67.51	71.22	0	0	N	v2.1
SIF-GAL4 x TrpA1	18_0119		180119siTM005C08	23.5	133.75	72.46	61.29	0.651539	Y	v2.1
SIF-GAL4 x TrpA1	18_0119		180119siTM005C11		65.65	79.86	0	0	N	v2.1
SIF-GAL4 x TrpA1	18_0202		180202siTM001C04	23.5	157.54	72.46	85.08	0.904437	Y	v2.1
SIF-GAL4 x TrpA1	18_0202	Dead	180202siTM001C06							v2.1
SIF-GAL4 x TrpA1	18_0202		180202siTM002C03	24	118.93	73.7	45.23	0.480814	Y	v2.1
SIF-GAL4 x TrpA1	18_0202	Dead	180202siTM002C09							v2.1
SIF-GAL4 x TrpA1	18_0202		180202siTM002C11	23.5	89.06	72.46	16.6	0.176465	Y	v2.1
SIF-GAL4 x TrpA1	18_0202		180202siTM004C01	23	181.64	71.22	110.42	1.17381	Y	v2.1
SIF-GAL4 x TrpA1	18_0202		180202siTM004C08	23	103.96	71.22	32.74	0.34804	Y	v2.1
SIF-GAL4 x TrpA1	18_0202		180202siTM004C09	23	208.23	71.22	137.01	1.45647	Y	v2.1
SIF-GAL4 x TrpA1	18_0202		180202siTM005C08	23	155.13	71.22	83.91	0.891999	Y	v2.1
SIF-GAL4 x TrpA1	18_0202	Dead	180202siTM005C10							v2.1
SIF-GAL4 x TrpA1	18_0202		180202siTM005C12		63.14	71.22	0	0	N	v2.1
SIF-GAL4 x TrpA1	18_0724		180724st1M001C01	22.5	80.43	69.97	10.46	0.111194	Y	v2.1
SIF-GAL4 x TrpA1	18_0724		180724st1M001C03	23.5	155.55	72.46	83.09	0.883282	Y	v2.1
SIF-GAL4 x TrpA1	18_0724		180724st1M001C05		60.91	71.22	0	0	N	v2.1
SIF-GAL4 x TrpA1	18_0724	Dead	180724st1M001C11							v2.1
SIF-GAL4 x TrpA1	18_0724		180724st1M002C03	23	109.21	71.22	37.99	0.40385	Y	v2.1
SIF-GAL4 x TrpA1	18_0724		180724st1M002C07	23.5	193.66	72.46	121.2	1.28841	Y	v2.1
SIF-GAL4 x TrpA1	18_0724		180724st1M002C12		71.14	72.46	0	0	N	v2.1
SIF-GAL4 x TrpA1	18_0724		180724st1M003C05		70.24	71.22	0	0	N	v2.1
SIF-GAL4 x TrpA1	18_0724		180724st1M003C07		81	72.46	8.54	0.0907838	N	v2.1
SIF-GAL4 x TrpA1	18_0724	Dead	180724st1M003C09							v2.1
SIF-GAL4 x TrpA1	18_0724		180724st1M003C10		76.08	69.97	6.11	0.0649519	N	v2.1
SIF-GAL4 x TrpA1	18_0724	Dead	180724st1M004C06							v2.1
SIF-GAL4 x TrpA1	18_0724		180724st1M004C07	22.5	120.24	69.97	50.27	0.534392	Y	v2.1
SIF-GAL4 x TrpA1	18_0724	Dead	180724st1M004C08							v2.1
SIF-GAL4 x TrpA1	18_0724		180724st1M004C09	23.5	125.82	72.46	53.36	0.56724	Y	v2.1
SIF-GAL4 x TrpA1	18_0724		180724st1M005C06	23.5	175.62	72.46	103.16	1.09663	Y	v2.1
SIF-GAL4 x TrpA1	18_0724		180724st1M005C07		21.27	53.5	0	0	N	v2.1
SIF-GAL4 x TrpA1	18_0724		180724st1M005C09		80.04	74.93	5.11	0.0543215	N	v2.1
SIF-GAL4 x TrpA1	18_0724		180724st1M005C10	23	88.42	71.22	17.2	0.182843	Y	v2.1
Genotype	Date	Dead	File Name	Period	Amplitude	Significance	Power	Normalized	Rhythmic?	Monitor
		1		23.375	140.903	72.4271	74.3506	0.954733	1
Iso x TrpA1	18_0119		180119siTM001C01	24	143.1	73.7	69.4	0.737752	Y	v2.1
Iso x TrpA1	18_0119		180119siTM001C02	23.5	115.13	72.46	42.67	0.4536	Y	v2.1
Iso x TrpA1	18_0119		180119siTM001C04	23.5	132.94	72.46	60.48	0.642928	Y	v2.1
Iso x TrpA1	18_0119		180119siTM001C10	23	163.28	71.22	92.06	0.978637	Y	v2.1
Iso x TrpA1	18_0119		180119siTM002C02	23.5	143.77	72.46	71.31	0.758056	Y	v2.1
Iso x TrpA1	18_0119		180119siTM002C03	23.5	197.63	72.46	125.17	1.33061	Y	v2.1
Iso x TrpA1	18_0119		180119siTM002C04	23	148.35	71.22	77.13	0.819925	Y	v2.1
Iso x TrpA1	18_0119		180119siTM002C06	23	104.7	71.22	33.48	0.355907	Y	v2.1
Iso x TrpA1	18_0119		180119siTM004C05	23.5	183.92	72.46	111.46	1.18487	Y	v2.1
Iso x TrpA1	18_0119		180119siTM004C08	23	181.61	71.22	110.39	1.17349	Y	v2.1
Iso x TrpA1	18_0119		180119siTM004C09	23.5	161.04	72.46	88.58	0.941643	Y	v2.1
Iso x TrpA1	18_0119		180119siTM004C11	23	195.32	71.22	124.1	1.31924	Y	v2.1
Iso x TrpA1	18_0119		180119siTM005C06	23	159.45	71.22	88.23	0.937923	Y	v2.1
Iso x TrpA1	18_0119		180119siTM005C09	23	148.9	71.22	77.68	0.825772	Y	v2.1
Iso x TrpA1	18_0119	Dead	180119siTM005C10							v2.1
Iso x TrpA1	18_0119		180119siTM005C12	23.5	189.77	72.46	117.31	1.24706	Y	v2.1
Iso x TrpA1	18_0202		180202siTM001C01	23	146.6	71.22	75.38	0.801322	Y	v2.1
Iso x TrpA1	18_0202		180202siTM001C03	24	133.96	73.7	60.26	0.64059	Y	v2.1
Iso x TrpA1	18_0202		180202siTM001C09	23.5	138.7	72.46	66.24	0.70416	Y	v2.1
Iso x TrpA1	18_0202		180202siTM002C05	23.5	122.2	72.46	49.74	0.528757	Y	v2.1
Iso x TrpA1	18_0202		180202siTM004C04	23.5	135.61	72.46	63.15	0.671311	Y	v2.1
Iso x TrpA1	18_0202		180202siTM004C05	23.5	183.41	72.46	110.95	1.17945	Y	v2.1
Iso x TrpA1	18_0202		180202siTM004C10	23.5	161.71	72.46	89.25	0.948766	Y	v2.1
Iso x TrpA1	18_0202		180202siTM005C03	23.5	162.43	72.46	89.97	0.95642	Y	v2.1
Iso x TrpA1	18_0202		180202siTM005C04	23.5	141.48	72.46	69.02	0.733712	Y	v2.1
Iso x TrpA1	18_0202		180202siTM005C09	23.5	143.32	72.46	70.86	0.753272	Y	v2.1
Iso x TrpA1	18_0724		180724st1M001C06	23.5	157.39	72.46	84.93	0.902842	Y	v2.1
Iso x TrpA1	18_0724		180724st1M001C08	23.5	152.68	72.46	80.22	0.852773	Y	v2.1
Iso x TrpA1	18_0724		180724st1M001C10	24	92.86	73.7	19.16	0.203679	Y	v2.1
Iso x TrpA1	18_0724		180724st1M001C12	23.5	198.75	72.46	126.29	1.34252	Y	v2.1
Iso x TrpA1	18_0724		180724st1M002C05	23.5	209.53	72.46	137.07	1.45711	Y	v2.1
Iso x TrpA1	18_0724		180724st1M002C09	23.5	207.76	72.46	135.3	1.4383	Y	v2.1
Iso x TrpA1	18_0724		180724st1M002C11	22.5	200.68	69.97	130.71	1.3895	Y	v2.1
Iso x TrpA1	18_0724		180724st1M003C02	23	222.6	71.22	151.38	1.60923	Y	v2.1
Iso x TrpA1	18_0724		180724st1M003C06	23	190.56	71.22	119.34	1.26864	Y	v2.1
Iso x TrpA1	18_0724		180724st1M003C08	23.5	203.99	72.46	131.53	1.39822	Y	v2.1
Iso x TrpA1	18_0724		180724st1M003C11	23.5	176.1	72.46	103.64	1.10174	Y	v2.1
Iso x TrpA1	18_0724		180724st1M004C01	23	133.76	71.22	62.54	0.664827	Y	v2.1
Iso x TrpA1	18_0724		180724st1M004C04	23.5	165.98	72.46	93.52	0.994158	Y	v2.1
Iso x TrpA1	18_0724		180724st1M004C10	23.5	141.55	72.46	69.09	0.734456	Y	v2.1
Iso x TrpA1	18_0724		180724st1M004C12	23.5	110.36	72.46	37.9	0.402893	Y	v2.1
Iso x TrpA1	18_0724		180724st1M005C01	23.5	187.08	72.46	114.62	1.21846	Y	v2.1
Iso x TrpA1	18_0724		180724st1M005C03	23	129.33	71.22	58.11	0.617734	Y	v2.1
Iso x TrpA1	18_0724		180724st1M005C05	23.5	196.01	72.46	123.55	1.31339	Y	v2.1
Iso x TrpA1	18_0724		180724st1M005C08	23.5	210.99	72.46	138.53	1.47263	Y	v2.1

## Sheet: SIFa>dTrpA1 21C FLIC Data
Genotype	Date	Dead	N	File Name	Period	Amplitude	Significance	Power	Normalized	Rhythmic	Monitor
		2	60		23.1983	125.13	71.709	54.0871	1.23157	0.913793
Sif>Iso	19_0529		1	190529T21M001C05	23.5	138.19	72.46	65.73	1.49669	Y	v2.1
Sif>Iso	19_0529		2	190529T21M001C06	23.5	166.08	72.46	93.62	2.13175	Y	v2.1
Sif>Iso	19_0529		3	190529T21M001C08	24	120.74	73.7	47.04	1.07111	Y	v2.1
Sif>Iso	19_0529		4	190529T21M001C10	23.5	146.5	72.46	74.04	1.68591	Y	v2.1
Sif>Iso	19_0529		5	190529T21M002C01	23	146.09	71.22	74.87	1.70481	Y	v2.1
Sif>Iso	19_0529		6	190529T21M002C05	23.5	96.68	72.46	24.22	0.551495	Y	v2.1
Sif>Iso	19_0529		7	190529T21M002C07	22	110.38	68.72	41.66	0.948608	Y	v2.1
Sif>Iso	19_0529		8	190529T21M002C12	23.5	125.84	72.46	53.38	1.21547	Y	v2.1
Sif>Iso	19_0529		9	190529T21M003C01	23.5	158.44	72.46	85.98	1.95778	Y	v2.1
Sif>Iso	19_0529		10	190529T21M003C05	23	181.74	71.22	110.52	2.51657	Y	v2.1
Sif>Iso	19_0529		11	190529T21M003C09	23.5	128.3	72.46	55.84	1.27149	Y	v2.1
Sif>Iso	19_0529		12	190529T21M003C10	23.5	140.85	72.46	68.39	1.55726	Y	v2.1
Sif>Iso	19_0529		13	190529T21M004C01	23	84.92	71.22	13.7	0.311952	Y	v2.1
Sif>Iso	19_0529		14	190529T21M004C04	22	50.87	68.72	0	0	N	v2.1
Sif>Iso	19_0529		15	190529T21M004C06	23	146.66	71.22	75.44	1.71779	Y	v2.1
Sif>Iso	19_0529		16	190529T21M004C07	23.5	153.5	72.46	81.04	1.8453	Y	v2.1
Sif>Iso	19_0529		17	190529T21M005C01	23	126.23	71.22	55.01	1.25259	Y	v2.1
Sif>Iso	19_0529		18	190529T21M005C04	23.5	203.43	72.46	130.97	2.98222	Y	v2.1
Sif>Iso	19_0529		19	190529T21M005C06	24	134.28	73.7	60.58	1.37942	Y	v2.1
Sif>Iso	19_0529		20	190529T21M005C07	23.5	116.86	72.46	44.4	1.011	Y	v2.1
Sif>Iso	19_0610		1	190610S21M001C03	22	98.41	68.72	29.69	0.676048	Y	v2.1
Sif>Iso	19_0610		2	190610S21M001C06	23	125.67	71.22	54.45	1.23984	Y	v2.1
Sif>Iso	19_0610		3	190610S21M001C10	23	93.52	71.22	22.3	0.507776	Y	v2.1
Sif>Iso	19_0610		4	190610S21M001C12	23	127.26	71.22	56.04	1.27604	Y	v2.1
Sif>Iso	19_0610		5	190610S21M002C02	23.5	92.27	72.46	19.81	0.451078	Y	v2.1
Sif>Iso	19_0610		6	190610S21M002C04	24	116.13	73.7	42.43	0.966141	Y	v2.1
Sif>Iso	19_0610		7	190610S21M002C05	24	156.16	73.7	82.46	1.87763	Y	v2.1
Sif>Iso	19_0610		8	190610S21M002C10	23.5	84.65	72.46	12.19	0.277569	Y	v2.1
Sif>Iso	19_0610		9	190610S21M003C02	23.5	134.08	72.46	61.62	1.4031	Y	v2.1
Sif>Iso	19_0610		10	190610S21M003C07	23.5	176.31	72.46	103.85	2.36469	Y	v2.1
Sif>Iso	19_0610		11	190610S21M003C09	24	165.84	73.7	92.14	2.09805	Y	v2.1
Sif>Iso	19_0610		12	190610S21M003C10	23	170.92	71.22	99.7	2.27019	Y	v2.1
Sif>Iso	19_0610		13	190610S21M004C04	23.5	111.1	72.46	38.64	0.879842	Y	v2.1
Sif>Iso	19_0610		14	190610S21M004C05	22.5	128.08	69.97	58.11	1.32318	Y	v2.1
Sif>Iso	19_0610		15	190610S21M004C10	23.5	137.45	72.46	64.99	1.47984	Y	v2.1
Sif>Iso	19_0610		16	190610S21M004C12	23	109.9	71.22	38.68	0.880752	Y	v2.1
Sif>Iso	19_0610		17	190610S21M005C01	23.5	123.87	72.46	51.41	1.17062	Y	v2.1
Sif>Iso	19_0610		18	190610S21M005C02	23.5	135.72	72.46	63.26	1.44044	Y	v2.1
Sif>Iso	19_0610		19	190610S21M005C05	23.5	94.08	72.46	21.62	0.492292	Y	v2.1
Sif>Iso	19_0610		20	190610S21M005C11	24	154.5	73.7	80.8	1.83983	Y	v2.1
Sif>Iso	19_0618		1	190618sifM001C02	21.5	64.02	67.47	0	0	N	v2.1
Sif>Iso	19_0618	Dead	2	190618sifM001C03							v2.1
Sif>Iso	19_0618		3	190618sifM001C06	22.5	52.64	69.97	0	0	N	v2.1
Sif>Iso	19_0618		4	190618sifM001C11	22.5	87.53	69.97	17.56	0.399845	Y	v2.1
Sif>Iso	19_0618		5	190618sifM002C01	24	75.47	73.7	1.77	0.0403033	N	v2.1
Sif>Iso	19_0618		6	190618sifM002C02	23.5	131.94	72.46	59.48	1.35437	Y	v2.1
Sif>Iso	19_0618		7	190618sifM002C08	23	103.28	71.22	32.06	0.730013	Y	v2.1
Sif>Iso	19_0618		8	190618sifM002C12	21	69.02	66.22	2.8	0.0637566	N	v2.1
Sif>Iso	19_0618		9	190618sifM003C03	23	104.79	71.22	33.57	0.764396	Y	v2.1
Sif>Iso	19_0618		10	190618sifM003C05	23	95.55	71.22	24.33	0.554	Y	v2.1
Sif>Iso	19_0618		11	190618sifM003C10	23	128.91	71.22	57.69	1.31361	Y	v2.1
Sif>Iso	19_0618		12	190618sifM003C12	23	116.35	71.22	45.13	1.02762	Y	v2.1
Sif>Iso	19_0618		13	190618sifM004C05	24	117.7	73.7	44	1.00189	Y	v2.1
Sif>Iso	19_0618	Dead	14	190618sifM004C08							v2.1
Sif>Iso	19_0618		15	190618sifM004C09	23	152.9	71.22	81.68	1.85987	Y	v2.1
Sif>Iso	19_0618		16	190618sifM004C11	23.5	148.82	72.46	76.36	1.73873	Y	v2.1
Sif>Iso	19_0618		17	190618sifM005C04	23	151.32	71.22	80.1	1.8239	Y	v2.1
Sif>Iso	19_0618		18	190618sifM005C07	23	138.94	71.22	67.72	1.542	Y	v2.1
Sif>Iso	19_0618		19	190618sifM005C09	23	158.43	71.22	87.21	1.98579	Y	v2.1
Sif>Iso	19_0618		20	190618sifM005C11	23.5	147.43	72.46	74.97	1.70708	Y	v2.1
Genotype	Date	Dead	N	File Name	Period	Amplitude	Significance	Power	Normalized	Rhythmic	Monitor
		7	60		23.4245	101.554	72.2596	30.7883	0.695948	0.641509
Sif>dTrpA1	19_0529		1	190529T21M001C01	24.5	75.13	74.93	0.2	0.00455405	N	v2.1
Sif>dTrpA1	19_0529		2	190529T21M001C02	24.5	74.49	74.93	0	0	N	v2.1
Sif>dTrpA1	19_0529		3	190529T21M001C03	24.5	82.75	74.93	7.82	0.178063	N	v2.1
Sif>dTrpA1	19_0529		4	190529T21M001C09	24	128.45	73.7	54.75	1.24667	Y	v2.1
Sif>dTrpA1	19_0529		5	190529T21M002C06	24	116.55	73.7	42.85	0.975704	Y	v2.1
Sif>dTrpA1	19_0529		6	190529T21M002C08	23	119.72	71.22	48.5	1.10436	Y	v2.1
Sif>dTrpA1	19_0529		7	190529T21M002C10	24	103.31	73.7	29.61	0.674226	Y	v2.1
Sif>dTrpA1	19_0529		8	190529T21M002C11	24	129.53	73.7	55.83	1.27126	Y	v2.1
Sif>dTrpA1	19_0529		9	190529T21M003C02	23	124.91	71.22	53.69	1.22253	Y	v2.1
Sif>dTrpA1	19_0529		10	190529T21M003C07	24	155.47	73.7	81.77	1.86192	Y	v2.1
Sif>dTrpA1	19_0529		11	190529T21M003C08	24	103.65	73.7	29.95	0.681968	Y	v2.1
Sif>dTrpA1	19_0529		12	190529T21M003C12	22.5	115.23	69.97	45.26	1.03058	Y	v2.1
Sif>dTrpA1	19_0529		13	190529T21M004C02	20.5	48.92	64.97	0	0	N	v2.1
Sif>dTrpA1	19_0529		14	190529T21M004C05	23.5	144.99	72.46	72.53	1.65152	Y	v2.1
Sif>dTrpA1	19_0529		15	190529T21M004C08	17	32.74	56.08	0	0	N	v2.1
Sif>dTrpA1	19_0529		16	190529T21M004C10	22.5	75.34	69.97	5.37	0.122276	N	v2.1
Sif>dTrpA1	19_0529		17	190529T21M005C05	23.5	118.14	72.46	45.68	1.04014	Y	v2.1
Sif>dTrpA1	19_0529		18	190529T21M005C09	23.5	144.32	72.46	71.86	1.63627	Y	v2.1
Sif>dTrpA1	19_0529		19	190529T21M005C10	23	88.17	71.22	16.95	0.385955	Y	v2.1
Sif>dTrpA1	19_0529		20	190529T21M005C11	24	149.7	73.7	76	1.73054	Y	v2.1
Sif>dTrpA1	19_0610		1	190610S21M001C05	23.5	73.28	72.46	0.82	0.0186716	N	v2.1
Sif>dTrpA1	19_0610	Dead	2	190610S21M001C08							v2.1
Sif>dTrpA1	19_0610		3	190610S21M001C09	23.5	102.59	72.46	30.13	0.686067	Y	v2.1
Sif>dTrpA1	19_0610		4	190610S21M001C11	23.5	80.32	72.46	7.86	0.178974	N	v2.1
Sif>dTrpA1	19_0610		5	190610S21M002C06	23	80.93	71.22	9.71	0.221099	N	v2.1
Sif>dTrpA1	19_0610		6	190610S21M002C07	23	91.44	71.22	20.22	0.460414	Y	v2.1
Sif>dTrpA1	19_0610		7	190610S21M002C09	23.5	137.47	72.46	65.01	1.48029	Y	v2.1
Sif>dTrpA1	19_0610		8	190610S21M002C12	23	112.71	71.22	41.49	0.944737	Y	v2.1
Sif>dTrpA1	19_0610		9	190610S21M003C01	24	74.46	73.7	0.76	0.0173054	N	v2.1
Sif>dTrpA1	19_0610	Dead	10	190610S21M003C04							v2.1
Sif>dTrpA1	19_0610		11	190610S21M003C08	23.5	101.46	72.46	29	0.660337	Y	v2.1
Sif>dTrpA1	19_0610		12	190610S21M003C11	24.5	77.22	74.93	2.29	0.0521438	N	v2.1
Sif>dTrpA1	19_0610		13	190610S21M004C01	23.5	93.36	72.46	20.9	0.475898	Y	v2.1
Sif>dTrpA1	19_0610		14	190610S21M004C02	23.5	76.75	72.46	4.29	0.0976843	N	v2.1
Sif>dTrpA1	19_0610		15	190610S21M004C06	24.5	81.23	74.93	6.3	0.143452	N	v2.1
Sif>dTrpA1	19_0610		16	190610S21M004C09	23.5	101.81	72.46	29.35	0.668306	Y	v2.1
Sif>dTrpA1	19_0610		17	190610S21M005C06	24	128.58	73.7	54.88	1.24963	Y	v2.1
Sif>dTrpA1	19_0610		18	190610S21M005C07	24.5	125.94	74.93	51.01	1.16151	Y	v2.1
Sif>dTrpA1	19_0610		19	190610S21M005C08	23.5	115.89	72.46	43.43	0.988911	Y	v2.1
Sif>dTrpA1	19_0610		20	190610S21M005C10	24	105.55	73.7	31.85	0.725232	Y	v2.1
Sif>dTrpA1	19_0618		1	190618sifM001C04	17.5	45.47	57.36	0	0	N	v2.1
Sif>dTrpA1	19_0618		2	190618sifM001C08	26	84.14	78.63	5.51	0.125464	N	v2.1
Sif>dTrpA1	19_0618		3	190618sifM001C10	23.5	86.12	72.46	13.66	0.311041	Y	v2.1
Sif>dTrpA1	19_0618		4	190618sifM001C12	25.5	105.3	77.4	27.9	0.635289	Y	v2.1
Sif>dTrpA1	19_0618	Dead	5	190618sifM002C04							v2.1
Sif>dTrpA1	19_0618		6	190618sifM002C05	23	160.01	71.22	88.79	2.02177	Y	v2.1
Sif>dTrpA1	19_0618		7	190618sifM002C06	25	83.12	76.17	6.95	0.158253	N	v2.1
Sif>dTrpA1	19_0618	Dead	8	190618sifM002C07							v2.1
Sif>dTrpA1	19_0618	Dead	9	190618sifM003C02							v2.1
Sif>dTrpA1	19_0618		10	190618sifM003C06	23	198.03	71.22	126.81	2.88749	Y	v2.1
Sif>dTrpA1	19_0618		11	190618sifM003C09	23	94.56	71.22	23.34	0.531457	Y	v2.1
Sif>dTrpA1	19_0618		12	190618sifM003C11	23.5	69.56	72.46	0	0	N	v2.1
Sif>dTrpA1	19_0618		13	190618sifM004C02	23.5	88.38	72.46	15.92	0.362502	Y	v2.1
Sif>dTrpA1	19_0618		14	190618sifM004C04	25.5	54.42	77.4	0	0	N	v2.1
Sif>dTrpA1	19_0618		15	190618sifM004C07	23.5	109.08	72.46	36.62	0.833846	Y	v2.1
Sif>dTrpA1	19_0618		16	190618sifM004C12	22.5	68.41	69.97	0	0	N	v2.1
Sif>dTrpA1	19_0618	Dead	17	190618sifM005C02							v2.1
Sif>dTrpA1	19_0618		18	190618sifM005C03	23.5	84.12	72.46	11.66	0.265501	Y	v2.1
Sif>dTrpA1	19_0618	Dead	19	190618sifM005C05							v2.1
Sif>dTrpA1	19_0618		20	190618sifM005C12	23.5	159.16	72.46	86.7	1.97418	Y	v2.1
Genotype	Date	Dead	N	File Name	Period	Amplitude	Significance	Power	Normalized	Rhythmic	Monitor
		3	60		23.6228	106.122	72.7632	33.9119	0.772182	0.842105
Iso>dTrpA1	19_0529		1	190529T21M001C04	23	82.46	71.22	11.24	0.255937	Y	v2.1
Iso>dTrpA1	19_0529		2	190529T21M001C07	24	114.23	73.7	40.53	0.922877	Y	v2.1
Iso>dTrpA1	19_0529		3	190529T21M001C11	24	86.98	73.7	13.28	0.302389	Y	v2.1
Iso>dTrpA1	19_0529		4	190529T21M001C12	23.5	88.64	72.46	16.18	0.368422	Y	v2.1
Iso>dTrpA1	19_0529		5	190529T21M002C02	23	76.49	71.22	5.27	0.119999	N	v2.1
Iso>dTrpA1	19_0529		6	190529T21M002C03	24	89.57	73.7	15.87	0.361363	Y	v2.1
Iso>dTrpA1	19_0529		7	190529T21M002C04	24	120.32	73.7	46.62	1.06155	Y	v2.1
Iso>dTrpA1	19_0529		8	190529T21M002C09	24	123.95	73.7	50.25	1.1442	Y	v2.1
Iso>dTrpA1	19_0529		9	190529T21M003C03	23	143.28	71.22	72.06	1.64082	Y	v2.1
Iso>dTrpA1	19_0529		10	190529T21M003C04	24	107.15	73.7	33.45	0.761664	Y	v2.1
Iso>dTrpA1	19_0529		11	190529T21M003C06	23	134.99	71.22	63.77	1.45206	Y	v2.1
Iso>dTrpA1	19_0529		12	190529T21M003C11	24	55.37	73.7	0	0	N	v2.1
Iso>dTrpA1	19_0529		13	190529T21M004C03	23	77.43	71.22	6.21	0.141403	N	v2.1
Iso>dTrpA1	19_0529		14	190529T21M004C09	23.5	99.9	72.46	27.44	0.624815	Y	v2.1
Iso>dTrpA1	19_0529		15	190529T21M004C11	23	106.25	71.22	35.03	0.797641	Y	v2.1
Iso>dTrpA1	19_0529		16	190529T21M004C12	23	111.02	71.22	39.8	0.906255	Y	v2.1
Iso>dTrpA1	19_0529		17	190529T21M005C02	23.5	116.84	72.46	44.38	1.01054	Y	v2.1
Iso>dTrpA1	19_0529		18	190529T21M005C03	24.5	110.49	74.93	35.56	0.809709	Y	v2.1
Iso>dTrpA1	19_0529	Dead	19	190529T21M005C08							v2.1
Iso>dTrpA1	19_0529		20	190529T21M005C12	23.5	117.63	72.46	45.17	1.02853	Y	v2.1
Iso>dTrpA1	19_0610		1	190610S21M001C01	24.5	86.54	74.93	11.61	0.264362	Y	v2.1
Iso>dTrpA1	19_0610		2	190610S21M001C02	24	114.34	73.7	40.64	0.925382	Y	v2.1
Iso>dTrpA1	19_0610		3	190610S21M001C04	23.5	130.51	72.46	58.05	1.32181	Y	v2.1
Iso>dTrpA1	19_0610		4	190610S21M001C07	23	87.41	71.22	16.19	0.36865	Y	v2.1
Iso>dTrpA1	19_0610		5	190610S21M002C01	24	106.9	73.7	33.2	0.755971	Y	v2.1
Iso>dTrpA1	19_0610		6	190610S21M002C03	24	110.64	73.7	36.94	0.841132	Y	v2.1
Iso>dTrpA1	19_0610		7	190610S21M002C08	23.5	110.38	72.46	37.92	0.863447	Y	v2.1
Iso>dTrpA1	19_0610		8	190610S21M002C11	24	106.33	73.7	32.63	0.742992	Y	v2.1
Iso>dTrpA1	19_0610		9	190610S21M003C03	24	92.23	73.7	18.53	0.421932	Y	v2.1
Iso>dTrpA1	19_0610		10	190610S21M003C05	24	112.24	73.7	38.54	0.877564	Y	v2.1
Iso>dTrpA1	19_0610	Dead	11	190610S21M003C06							v2.1
Iso>dTrpA1	19_0610		12	190610S21M003C12	25	96.67	76.17	20.5	0.46679	Y	v2.1
Iso>dTrpA1	19_0610		13	190610S21M004C03	23.5	83.13	72.46	10.67	0.242958	Y	v2.1
Iso>dTrpA1	19_0610		14	190610S21M004C07	25	83.66	76.17	7.49	0.170549	N	v2.1
Iso>dTrpA1	19_0610		15	190610S21M004C08	23	64.2	71.22	0	0	N	v2.1
Iso>dTrpA1	19_0610		16	190610S21M004C11	23	135.27	71.22	64.05	1.45843	Y	v2.1
Iso>dTrpA1	19_0610		17	190610S21M005C03	24	92.93	73.7	19.23	0.437871	Y	v2.1
Iso>dTrpA1	19_0610		18	190610S21M005C04	24	135.05	73.7	61.35	1.39695	Y	v2.1
Iso>dTrpA1	19_0610		19	190610S21M005C09	23.5	132.15	72.46	59.69	1.35915	Y	v2.1
Iso>dTrpA1	19_0610		20	190610S21M005C12	24	119.12	73.7	45.42	1.03422	Y	v2.1
Iso>dTrpA1	19_0618	Dead	1	190618sifM001C01							v2.1
Iso>dTrpA1	19_0618		2	190618sifM001C05	24.5	68.78	74.93	0	0	N	v2.1
Iso>dTrpA1	19_0618		3	190618sifM001C07	23	81.34	71.22	10.12	0.230435	Y	v2.1
Iso>dTrpA1	19_0618		4	190618sifM001C09	23.5	127.68	72.46	55.22	1.25737	Y	v2.1
Iso>dTrpA1	19_0618		5	190618sifM002C03	23	73.62	71.22	2.4	0.0546485	N	v2.1
Iso>dTrpA1	19_0618		6	190618sifM002C09	23	152.55	71.22	81.33	1.8519	Y	v2.1
Iso>dTrpA1	19_0618		7	190618sifM002C10	22.5	91.72	69.97	21.75	0.495252	Y	v2.1
Iso>dTrpA1	19_0618		8	190618sifM002C11	24.5	118.33	74.93	43.4	0.988228	Y	v2.1
Iso>dTrpA1	19_0618		9	190618sifM003C01	23.5	145.5	72.46	73.04	1.66314	Y	v2.1
Iso>dTrpA1	19_0618		10	190618sifM003C04	23	78.61	71.22	7.39	0.168272	N	v2.1
Iso>dTrpA1	19_0618		11	190618sifM003C07	23	102.24	71.22	31.02	0.706332	Y	v2.1
Iso>dTrpA1	19_0618		12	190618sifM003C08	23.5	107.12	72.46	34.66	0.789216	Y	v2.1
Iso>dTrpA1	19_0618		13	190618sifM004C01	23.5	123.32	72.46	50.86	1.15809	Y	v2.1
Iso>dTrpA1	19_0618		14	190618sifM004C03	23.5	78.17	72.46	5.71	0.130018	N	v2.1
Iso>dTrpA1	19_0618		15	190618sifM004C06	23.5	142.75	72.46	70.29	1.60052	Y	v2.1
Iso>dTrpA1	19_0618		16	190618sifM004C10	23.5	149.12	72.46	76.66	1.74557	Y	v2.1
Iso>dTrpA1	19_0618		17	190618sifM005C01	23.5	137.95	72.46	65.49	1.49122	Y	v2.1
Iso>dTrpA1	19_0618		18	190618sifM005C06	23	125.91	71.22	54.69	1.2453	Y	v2.1
Iso>dTrpA1	19_0618		19	190618sifM005C08	23.5	92.52	72.46	20.06	0.456771	Y	v2.1
Iso>dTrpA1	19_0618		20	190618sifM005C10	24.5	89.06	74.93	14.13	0.321743	Y	v2.1

## Sheet: DILP2>Kir2.1TS FLIC Data
Genotype	Date	Dead	File Name	Period	Amplitude	Significance	Power	Normalized	Rhythmic?	Monitor
		3		23.4182	147.237	71.3937	88.9	1.00405	0.982143
Dilp2 x Iso	18_0524		180524dktM001C02	23.5	165.53	72.46	93.07	0.9589	Y	v2.1
Dilp2 x Iso	18_0524		180524dktM001C05	23	211.45	71.22	140.23	1.44479	Y	v2.1
Dilp2 x Iso	18_0524		180524dktM001C07	23.5	209.03	72.46	136.57	1.40708	Y	v2.1
Dilp2 x Iso	18_0524		180524dktM001C10	23.5	200.68	72.46	128.22	1.32105	Y	v2.1
Dilp2 x Iso	18_0524		180524dktM002C02	23.5	183.72	72.46	111.26	1.14631	Y	v2.1
Dilp2 x Iso	18_0524		180524dktM002C04	22.5	99.77	69.97	29.8	0.307029	Y	v2.1
Dilp2 x Iso	18_0524		180524dktM002C09	23.5	204.19	72.46	131.73	1.35721	Y	v2.1
Dilp2 x Iso	18_0524	Dead	180524dktM002C11							v2.1
Dilp2 x Iso	18_0524		180524dktM003C01	23.5	236.95	72.46	164.49	1.69474	Y	v2.1
Dilp2 x Iso	18_0524		180524dktM003C07	23.5	203.43	72.46	130.97	1.34938	Y	v2.1
Dilp2 x Iso	18_0524		180524dktM003C08	23.5	191.83	72.46	119.37	1.22987	Y	v2.1
Dilp2 x Iso	18_0524		180524dktM003C09	24	237.63	73.7	163.93	1.68897	Y	v2.1
Dilp2 x Iso	18_0524		180524dktM004C02	23	188.56	71.22	117.34	1.20895	Y	v2.1
Dilp2 x Iso	18_0524		180524dktM004C07	23	174.27	71.22	103.05	1.06172	Y	v2.1
Dilp2 x Iso	18_0524		180524dktM004C10	23.5	235.41	72.46	162.95	1.67887	Y	v2.1
Dilp2 x Iso	18_0524		180524dktM004C12	23.5	140.24	72.46	67.78	0.698338	Y	v2.1
Dilp2 x Iso	18_0524		180524dktM005C02	23.5	186.37	72.46	113.91	1.17362	Y	v2.1
Dilp2 x Iso	18_0524		180524dktM005C07	23.5	175.61	72.46	103.15	1.06275	Y	v2.1
Dilp2 x Iso	18_0524		180524dktM005C08	23.5	186.74	72.46	114.28	1.17743	Y	v2.1
Dilp2 x Iso	18_0524		180524dktM005C09	23.5	190.33	72.46	117.87	1.21441	Y	v2.1
Dilp2 x Iso	18_0601		180601dktM001C03	23.5	135.97	72.46	63.51	0.654344	Y	v2.1
Dilp2 x Iso	18_0601		180601dktM001C06	23	92.69	71.22	21.47	0.221205	Y	v2.1
Dilp2 x Iso	18_0601		180601dktM001C09	23.5	131.98	72.46	59.52	0.613235	Y	v2.1
Dilp2 x Iso	18_0601		180601dktM001C10	23	152.88	71.22	81.66	0.841343	Y	v2.1
Dilp2 x Iso	18_0601		180601dktM002C02		72.88	72.46	0.42	0.00432726	N	v2.1
Dilp2 x Iso	18_0601		180601dktM002C06	23.5	167.52	72.46	95.06	0.979403	Y	v2.1
Dilp2 x Iso	18_0601		180601dktM002C08	23.5	158.96	72.46	86.5	0.89121	Y	v2.1
Dilp2 x Iso	18_0601		180601dktM002C12	23.5	166.8	72.46	94.34	0.971985	Y	v2.1
Dilp2 x Iso	18_0601		180601dktM003C08	23	157.02	71.22	85.8	0.883998	Y	v2.1
Dilp2 x Iso	18_0601		180601dktM003C10	23.5	113.12	72.46	40.66	0.41892	Y	v2.1
Dilp2 x Iso	18_0601		180601dktM003C11	23.5	205.81	72.46	133.35	1.37391	Y	v2.1
Dilp2 x Iso	18_0601		180601dktM003C12	23.5	145.78	72.46	73.32	0.755416	Y	v2.1
Dilp2 x Iso	18_0601		180601dktM004C06	23.5	166.27	72.46	93.81	0.966525	Y	v2.1
Dilp2 x Iso	18_0601		180601dktM004C07	23	82.25	71.22	11.03	0.113642	Y	v2.1
Dilp2 x Iso	18_0601		180601dktM004C08	23	161.85	71.22	90.63	0.933761	Y	v2.1
Dilp2 x Iso	18_0601		180601dktM004C10	23	112.34	71.22	41.12	0.423659	Y	v2.1
Dilp2 x Iso	18_0601		180601dktM005C01	23.5	182.67	72.46	110.21	1.13549	Y	v2.1
Dilp2 x Iso	18_0601		180601dktM005C03	23.5	149.81	72.46	77.35	0.796937	Y	v2.1
Dilp2 x Iso	18_0601		180601dktM005C05	23.5	169.17	72.46	96.71	0.996403	Y	v2.1
Dilp2 x Iso	18_0601		180601dktM005C08	23.5	164.6	72.46	92.14	0.949319	Y	v2.1
Dilp2 x Iso	19_0129		190129dktM001C01	24	186.79	73.7	113.09	1.16517	Y	v2.1
Dilp2 x Iso	19_0129		190129dktM001C09	23.5	133.35	72.46	60.89	0.62735	Y	v2.1
Dilp2 x Iso	19_0129		190129dktM001C11	23.5	221.05	72.46	148.59	1.53092	Y	v2.1
Dilp2 x Iso	19_0129		190129dktM001C12	23.5	156.21	72.46	83.75	0.862876	Y	v2.1
Dilp2 x Iso	19_0129		190129dktM002C04	23.5	146.72	72.46	74.26	0.765101	Y	v2.1
Dilp2 x Iso	19_0129		190129dktM002C05	23.5	194.02	72.46	121.56	1.25243	Y	v2.1
Dilp2 x Iso	19_0129		190129dktM002C07	23.5	181.86	72.46	109.4	1.12715	Y	v2.1
Dilp2 x Iso	19_0129	Dead	190129dktM002C10							v2.1
Dilp2 x Iso	19_0129		190129dktM003C02	23.5	136.26	72.46	63.8	0.657332	Y	v2.1
Dilp2 x Iso	19_0129		190129dktM003C03	23.5	200	72.46	127.54	1.31404	Y	v2.1
Dilp2 x Iso	19_0129		190129dktM003C09	24	169.07	73.7	95.37	0.982597	Y	v2.1
Dilp2 x Iso	19_0129		190129dktM003C12	23.5	162.51	72.46	90.05	0.927785	Y	v2.1
Dilp2 x Iso	19_0129		190129dktM004C05	23.5	227.33	72.46	154.87	1.59563	Y	v2.1
Dilp2 x Iso	19_0129		190129dktM004C06	23.5	218.78	72.46	146.32	1.50754	Y	v2.1
Dilp2 x Iso	19_0129		190129dktM004C09	23.5	173.41	72.46	100.95	1.04009	Y	v2.1
Dilp2 x Iso	19_0129		190129dktM004C10	23	142.44	71.22	71.22	0.73378	Y	v2.1
Dilp2 x Iso	19_0129		190129dktM005C04	23.5	178.08	72.46	105.62	1.0882	Y	v2.1
Dilp2 x Iso	19_0129		190129dktM005C10	23.5	163.94	72.46	91.48	0.942519	Y	v2.1
Dilp2 x Iso	19_0129	Dead	190129dktM005C11		75.81	73.7				v2.1
Genotype	Date	Dead	File Name	Period	Amplitude	Significance	Power	Normalized	Rhythmic?	Monitor
		4		23.5385	144.857	72.9466	86.8892	0.993336	1
Dilp2 x TubGAL80ts; Kir2.1/TM6B	18_0524		180524dktM001C01	23.5	177.78	72.46	105.32	1.08511	Y	v2.1
Dilp2 x TubGAL80ts; Kir2.1/TM6B	18_0524		180524dktM001C03	23.5	163.94	72.46	91.48	0.942519	Y	v2.1
Dilp2 x TubGAL80ts; Kir2.1/TM6B	18_0524		180524dktM001C06	23.5	139.52	72.46	67.06	0.690919	Y	v2.1
Dilp2 x TubGAL80ts; Kir2.1/TM6B	18_0524		180524dktM001C12	23.5	228.24	72.46	155.78	1.605	Y	v2.1
Dilp2 x TubGAL80ts; Kir2.1/TM6B	18_0524		180524dktM002C05	23.5	165.27	72.46	92.81	0.956222	Y	v2.1
Dilp2 x TubGAL80ts; Kir2.1/TM6B	18_0524		180524dktM002C07	23	190.33	71.22	119.11	1.22719	Y	v2.1
Dilp2 x TubGAL80ts; Kir2.1/TM6B	18_0524		180524dktM002C08	23.5	247.77	72.46	175.31	1.80622	Y	v2.1
Dilp2 x TubGAL80ts; Kir2.1/TM6B	18_0524		180524dktM002C12	23.5	194.85	72.46	122.39	1.26098	Y	v2.1
Dilp2 x TubGAL80ts; Kir2.1/TM6B	18_0524	Dead	180524dktM003C02							v2.1
Dilp2 x TubGAL80ts; Kir2.1/TM6B	18_0524		180524dktM003C05	23.5	137.07	72.46	64.61	0.665677	Y	v2.1
Dilp2 x TubGAL80ts; Kir2.1/TM6B	18_0524		180524dktM003C10	23.5	207.19	72.46	134.73	1.38812	Y	v2.1
Dilp2 x TubGAL80ts; Kir2.1/TM6B	18_0524		180524dktM003C12	23.5	191.97	72.46	119.51	1.23131	Y	v2.1
Dilp2 x TubGAL80ts; Kir2.1/TM6B	18_0524		180524dktM004C01	24.5	185.25	74.93	110.32	1.13663	Y	v2.1
Dilp2 x TubGAL80ts; Kir2.1/TM6B	18_0524		180524dktM004C04	23	192.37	71.22	121.15	1.24821	Y	v2.1
Dilp2 x TubGAL80ts; Kir2.1/TM6B	18_0524		180524dktM004C05	23	131.81	71.22	60.59	0.624259	Y	v2.1
Dilp2 x TubGAL80ts; Kir2.1/TM6B	18_0524		180524dktM004C06	23.5	199.52	72.46	127.06	1.3091	Y	v2.1
Dilp2 x TubGAL80ts; Kir2.1/TM6B	18_0524		180524dktM005C03	23.5	221.7	72.46	149.24	1.53762	Y	v2.1
Dilp2 x TubGAL80ts; Kir2.1/TM6B	18_0524		180524dktM005C10	23	126.4	71.22	55.18	0.56852	Y	v2.1
Dilp2 x TubGAL80ts; Kir2.1/TM6B	18_0524		180524dktM005C11	23.5	210.39	72.46	137.93	1.42109	Y	v2.1
Dilp2 x TubGAL80ts; Kir2.1/TM6B	18_0524		180524dktM005C12	23.5	192.56	72.46	120.1	1.23739	Y	v2.1
Dilp2 x TubGAL80ts; Kir2.1/TM6B	18_0601		180601dktM001C02	23	121.26	71.22	50.04	0.515562	Y	v2.1
Dilp2 x TubGAL80ts; Kir2.1/TM6B	18_0601		180601dktM001C05	24.5	131.85	74.93	56.92	0.586447	Y	v2.1
Dilp2 x TubGAL80ts; Kir2.1/TM6B	18_0601		180601dktM001C07	23.5	191.11	72.46	118.65	1.22245	Y	v2.1
Dilp2 x TubGAL80ts; Kir2.1/TM6B	18_0601		180601dktM001C08	24	176.44	73.7	102.74	1.05853	Y	v2.1
Dilp2 x TubGAL80ts; Kir2.1/TM6B	18_0601		180601dktM002C03	23.5	124.63	72.46	52.17	0.537508	Y	v2.1
Dilp2 x TubGAL80ts; Kir2.1/TM6B	18_0601	Dead	180601dktM002C04							v2.1
Dilp2 x TubGAL80ts; Kir2.1/TM6B	18_0601		180601dktM002C07	23.5	165.03	72.46	92.57	0.953749	Y	v2.1
Dilp2 x TubGAL80ts; Kir2.1/TM6B	18_0601		180601dktM002C09	23.5	208.75	72.46	136.29	1.4042	Y	v2.1
Dilp2 x TubGAL80ts; Kir2.1/TM6B	18_0601		180601dktM003C05	24	147.27	73.7	73.57	0.757992	Y	v2.1
Dilp2 x TubGAL80ts; Kir2.1/TM6B	18_0601		180601dktM003C06	23	192.48	71.22	121.26	1.24934	Y	v2.1
Dilp2 x TubGAL80ts; Kir2.1/TM6B	18_0601		180601dktM003C07	23.5	202.38	72.46	129.92	1.33857	Y	v2.1
Dilp2 x TubGAL80ts; Kir2.1/TM6B	18_0601		180601dktM004C02	23	127.4	71.22	56.18	0.578823	Y	v2.1
Dilp2 x TubGAL80ts; Kir2.1/TM6B	18_0601		180601dktM004C03	23.5	144.41	72.46	71.95	0.741301	Y	v2.1
Dilp2 x TubGAL80ts; Kir2.1/TM6B	18_0601		180601dktM004C04	23.5	207.4	72.46	134.94	1.39029	Y	v2.1
Dilp2 x TubGAL80ts; Kir2.1/TM6B	18_0601		180601dktM004C11	23.5	176.8	72.46	104.34	1.07502	Y	v2.1
Dilp2 x TubGAL80ts; Kir2.1/TM6B	18_0601		180601dktM005C06	23.5	197.39	72.46	124.93	1.28715	Y	v2.1
Dilp2 x TubGAL80ts; Kir2.1/TM6B	18_0601		180601dktM005C09	23.5	116.16	72.46	43.7	0.450241	Y	v2.1
Dilp2 x TubGAL80ts; Kir2.1/TM6B	18_0601		180601dktM005C12	23.5	109.81	72.46	37.35	0.384817	Y	v2.1
Dilp2 x TubGAL80ts; Kir2.1/TM6B	19_0129		190129dktM001C02	23.5	143.54	72.46	71.08	0.732337	Y	v2.1
Dilp2 x TubGAL80ts; Kir2.1/TM6B	19_0129		190129dktM001C03	24.5	128.63	74.93	53.7	0.553271	Y	v2.1
Dilp2 x TubGAL80ts; Kir2.1/TM6B	19_0129		190129dktM001C04	23.5	226.19	72.46	153.73	1.58388	Y	v2.1
Dilp2 x TubGAL80ts; Kir2.1/TM6B	19_0129		190129dktM001C10	23.5	184.9	72.46	112.44	1.15847	Y	v2.1
Dilp2 x TubGAL80ts; Kir2.1/TM6B	19_0129		190129dktM002C02	23.5	128.38	72.46	55.92	0.576144	Y	v2.1
Dilp2 x TubGAL80ts; Kir2.1/TM6B	19_0129		190129dktM002C06	24	123.87	73.7	50.17	0.516902	Y	v2.1
Dilp2 x TubGAL80ts; Kir2.1/TM6B	19_0129		190129dktM002C09	23.5	184.84	72.46	112.38	1.15785	Y	v2.1
Dilp2 x TubGAL80ts; Kir2.1/TM6B	19_0129		190129dktM002C11	23.5	173.68	72.46	101.22	1.04287	Y	v2.1
Dilp2 x TubGAL80ts; Kir2.1/TM6B	19_0129		190129dktM003C01	24	166.2	73.7	92.5	0.953028	Y	v2.1
Dilp2 x TubGAL80ts; Kir2.1/TM6B	19_0129		190129dktM003C04	23.5	138.63	72.46	66.17	0.68175	Y	v2.1
Dilp2 x TubGAL80ts; Kir2.1/TM6B	19_0129		190129dktM003C05	23.5	140.9	72.46	68.44	0.705138	Y	v2.1
Dilp2 x TubGAL80ts; Kir2.1/TM6B	19_0129		190129dktM003C10	23.5	168.48	72.46	96.02	0.989294	Y	v2.1
Dilp2 x TubGAL80ts; Kir2.1/TM6B	19_0129		190129dktM004C02	23.5	216.96	72.46	144.5	1.48878	Y	v2.1
Dilp2 x TubGAL80ts; Kir2.1/TM6B	19_0129		190129dktM004C07	24	120.92	73.7	47.22	0.486508	Y	v2.1
Dilp2 x TubGAL80ts; Kir2.1/TM6B	19_0129	Dead	190129dktM004C12							v2.1
Dilp2 x TubGAL80ts; Kir2.1/TM6B	19_0129		190129dktM005C03	23.5	158.93	72.46	86.47	0.890901	Y	v2.1
Dilp2 x TubGAL80ts; Kir2.1/TM6B	19_0129		190129dktM005C05	23.5	136.74	72.46	64.28	0.662277	Y	v2.1
Dilp2 x TubGAL80ts; Kir2.1/TM6B	19_0129	Dead	190129dktM005C06							v2.1
Genotype	Date	Dead	File Name	Period	Amplitude	Significance	Power	Normalized	Rhythmic?	Monitor
		1		23.5283	141.336	71.9893	89.6951	0.995717	1
Iso x TubGAL80ts; Kir2.1/TM6B	18_0524		180524dktM001C04	24	224.84	73.7	151.14	1.5572	Y	v2.1
Iso x TubGAL80ts; Kir2.1/TM6B	18_0524		180524dktM001C08	23.5	236.8	72.46	164.34	1.6932	Y	v2.1
Iso x TubGAL80ts; Kir2.1/TM6B	18_0524		180524dktM001C09	23.5	162.31	72.46	89.85	0.925725	Y	v2.1
Iso x TubGAL80ts; Kir2.1/TM6B	18_0524		180524dktM001C11	23.5	194.75	72.46	122.29	1.25995	Y	v2.1
Iso x TubGAL80ts; Kir2.1/TM6B	18_0524		180524dktM002C01	23.5	199.88	72.46	127.42	1.31281	Y	v2.1
Iso x TubGAL80ts; Kir2.1/TM6B	18_0524		180524dktM002C03	23.5	185.27	72.46	112.81	1.16228	Y	v2.1
Iso x TubGAL80ts; Kir2.1/TM6B	18_0524		180524dktM002C06	23.5	206.88	72.46	134.42	1.38493	Y	v2.1
Iso x TubGAL80ts; Kir2.1/TM6B	18_0524		180524dktM002C10	23.5	177.45	72.46	104.99	1.08171	Y	v2.1
Iso x TubGAL80ts; Kir2.1/TM6B	18_0524		180524dktM003C03	23.5	197.02	72.46	124.56	1.28334	Y	v2.1
Iso x TubGAL80ts; Kir2.1/TM6B	18_0524		180524dktM003C04	23.5	203.96	72.46	131.5	1.35484	Y	v2.1
Iso x TubGAL80ts; Kir2.1/TM6B	18_0524		180524dktM003C06	23.5	199.73	72.46	127.27	1.31126	Y	v2.1
Iso x TubGAL80ts; Kir2.1/TM6B	18_0524		180524dktM003C11	23.5	244.91	72.46	172.45	1.77675	Y	v2.1
Iso x TubGAL80ts; Kir2.1/TM6B	18_0524		180524dktM004C03	23.5	160.32	72.46	87.86	0.905222	Y	v2.1
Iso x TubGAL80ts; Kir2.1/TM6B	18_0524		180524dktM004C08	23.5	220.17	72.46	147.71	1.52186	Y	v2.1
Iso x TubGAL80ts; Kir2.1/TM6B	18_0524		180524dktM004C09	23.5	217.96	72.46	145.5	1.49909	Y	v2.1
Iso x TubGAL80ts; Kir2.1/TM6B	18_0524		180524dktM004C11	23.5	178.43	72.46	105.97	1.09181	Y	v2.1
Iso x TubGAL80ts; Kir2.1/TM6B	18_0524		180524dktM005C01	23	116.53	71.22	45.31	0.466829	Y	v2.1
Iso x TubGAL80ts; Kir2.1/TM6B	18_0524		180524dktM005C04	23.5	221.17	72.46	148.71	1.53216	Y	v2.1
Iso x TubGAL80ts; Kir2.1/TM6B	18_0524		180524dktM005C05	24	158.34	73.7	84.64	0.872046	Y	v2.1
Iso x TubGAL80ts; Kir2.1/TM6B	18_0524	Dead	180524dktM005C06							v2.1
Iso x TubGAL80ts; Kir2.1/TM6B	18_0601		180601dktM001C01	24	94.99	73.7	21.29	0.219351	Y	v2.1
Iso x TubGAL80ts; Kir2.1/TM6B	18_0601		180601dktM001C04	23.5	159.53	72.46	87.07	0.897082	Y	v2.1
Iso x TubGAL80ts; Kir2.1/TM6B	18_0601		180601dktM001C11	23.5	175.06	72.46	102.6	1.05709	Y	v2.1
Iso x TubGAL80ts; Kir2.1/TM6B	18_0601		180601dktM001C12	23	140.28	71.22	69.06	0.711525	Y	v2.1
Iso x TubGAL80ts; Kir2.1/TM6B	18_0601		180601dktM002C05	23.5	145.65	72.46	73.19	0.754077	Y	v2.1
Iso x TubGAL80ts; Kir2.1/TM6B	18_0601		180601dktM002C10	23.5	130.61	72.46	58.15	0.59912	Y	v2.1
Iso x TubGAL80ts; Kir2.1/TM6B	18_0601		180601dktM002C11	23.5	162.86	72.46	90.4	0.931391	Y	v2.1
Iso x TubGAL80ts; Kir2.1/TM6B	18_0601		180601dktM003C03	23.5	134.45	72.46	61.99	0.638683	Y	v2.1
Iso x TubGAL80ts; Kir2.1/TM6B	18_0601		180601dktM003C04	23	170.04	71.22	98.82	1.01814	Y	v2.1
Iso x TubGAL80ts; Kir2.1/TM6B	18_0601		180601dktM003C09	23.5	149.85	72.46	77.39	0.797349	Y	v2.1
Iso x TubGAL80ts; Kir2.1/TM6B	18_0601		180601dktM004C01	23.5	135.83	72.46	63.37	0.652901	Y	v2.1
Iso x TubGAL80ts; Kir2.1/TM6B	18_0601		180601dktM004C05	23.5	151.5	72.46	79.04	0.814349	Y	v2.1
Iso x TubGAL80ts; Kir2.1/TM6B	18_0601		180601dktM004C12	23.5	152.18	72.46	79.72	0.821355	Y	v2.1
Iso x TubGAL80ts; Kir2.1/TM6B	18_0601		180601dktM005C02	23.5	112.84	72.46	40.38	0.416035	Y	v2.1
Iso x TubGAL80ts; Kir2.1/TM6B	18_0601		180601dktM005C07	23.5	194.66	72.46	122.2	1.25903	Y	v2.1
Iso x TubGAL80ts; Kir2.1/TM6B	18_0601		180601dktM005C10	23.5	158.36	72.46	85.9	0.885028	Y	v2.1
Iso x TubGAL80ts; Kir2.1/TM6B	18_0601		180601dktM005C11	23.5	138.71	72.46	66.25	0.682574	Y	v2.1
Iso x TubGAL80ts; Kir2.1/TM6B	19_0129		190129dktM001C05	23.5	116.54	72.46	44.08	0.454156	Y	v2.1
Iso x TubGAL80ts; Kir2.1/TM6B	19_0129		190129dktM001C07	23.5	178.54	72.46	106.08	1.09294	Y	v2.1
Iso x TubGAL80ts; Kir2.1/TM6B	19_0129		190129dktM001C08	24	184.38	73.7	110.68	1.14034	Y	v2.1
Iso x TubGAL80ts; Kir2.1/TM6B	19_0129		190129dktM002C01	23.5	131.6	72.46	59.14	0.60932	Y	v2.1
Iso x TubGAL80ts; Kir2.1/TM6B	19_0129		190129dktM002C03	23.5	141.83	72.46	69.37	0.714719	Y	v2.1
Iso x TubGAL80ts; Kir2.1/TM6B	19_0129		190129dktM002C08	23	160.93	71.22	89.71	0.924282	Y	v2.1
Iso x TubGAL80ts; Kir2.1/TM6B	19_0129		190129dktM002C12	23.5	163.6	72.46	91.14	0.939016	Y	v2.1
Iso x TubGAL80ts; Kir2.1/TM6B	19_0129		190129dktM003C06	23.5	200.75	72.46	128.29	1.32177	Y	v2.1
Iso x TubGAL80ts; Kir2.1/TM6B	19_0129		190129dktM003C07	23.5	200.11	72.46	127.65	1.31518	Y	v2.1
Iso x TubGAL80ts; Kir2.1/TM6B	19_0129		190129dktM003C11	24	191.81	73.7	118.11	1.21689	Y	v2.1
Iso x TubGAL80ts; Kir2.1/TM6B	19_0129		190129dktM004C01	23.5	93.65	72.46	21.19	0.218321	Y	v2.1
Iso x TubGAL80ts; Kir2.1/TM6B	19_0129		190129dktM004C04	23.5	147.21	72.46	74.75	0.770149	Y	v2.1
Iso x TubGAL80ts; Kir2.1/TM6B	19_0129		190129dktM004C11	23.5	93.84	72.46	21.38	0.220278	Y	v2.1
Iso x TubGAL80ts; Kir2.1/TM6B	19_0129		190129dktM005C02	23.5	176.38	72.46	103.92	1.07069	Y	v2.1
Iso x TubGAL80ts; Kir2.1/TM6B	19_0129		190129dktM005C07	24	165.54	73.7	91.84	0.946228	Y	v2.1
Iso x TubGAL80ts; Kir2.1/TM6B	19_0129		190129dktM005C08	23.5	195.82	72.46	123.36	1.27098	Y	v2.1
Iso x TubGAL80ts; Kir2.1/TM6B	19_0129		190129dktM005C12	24	209.55	73.7	135.85	1.39966	Y	v2.1

## Sheet: SIFa>Kir2.1TS FLIC Data
Genotype	Date	Dead	File Name	Period	Amplitude	Significance	Power	Normalized	Rhythmic?	Monitor
		1		23.3981	146.567	72.59	78.2824	1.12726	1
SIF-GAL4 x Iso	17_1207		171207s21M001C02	23	151.53	71.22	80.31	1.01582	Y	v2.1
SIF-GAL4 x Iso	17_1207		171207s21M001C03	23.5	115.11	72.46	42.65	0.539471	Y	v2.1
SIF-GAL4 x Iso	17_1207		171207s21M001C06	23.5	118.13	72.46	45.67	0.57767	Y	v2.1
SIF-GAL4 x Iso	17_1207		171207s21M001C07	23.5	100.2	72.46	27.74	0.350877	Y	v2.1
SIF-GAL4 x Iso	17_1207		171207s21M002C06	23.5	181.87	72.46	109.41	1.3839	Y	v2.1
SIF-GAL4 x Iso	17_1207		171207s21M002C08	23	164.57	71.22	93.35	1.18076	Y	v2.1
SIF-GAL4 x Iso	17_1207		171207s21M002C10	23.5	128.84	72.46	56.38	0.713139	Y	v2.1
SIF-GAL4 x Iso	17_1207		171207s21M002C11	23.5	156.32	72.46	83.86	1.06073	Y	v2.1
SIF-GAL4 x Iso	17_1207		171207s21M004C02	23.5	122.46	72.46	50	0.632439	Y	v2.1
SIF-GAL4 x Iso	17_1207		171207s21M004C03	23	156.13	71.22	84.91	1.07401	Y	v2.1
SIF-GAL4 x Iso	17_1207		171207s21M004C06	23	155.09	71.22	83.87	1.06085	Y	v2.1
SIF-GAL4 x Iso	17_1207		171207s21M004C11	23	179.63	71.22	108.41	1.37125	Y	v2.1
SIF-GAL4 x Iso	17_1207		171207s21M005C03	23	166.83	71.22	95.61	1.20935	Y	v2.1
SIF-GAL4 x Iso	17_1207		171207s21M005C04	23.5	224.48	72.46	152.02	1.92287	Y	v2.1
SIF-GAL4 x Iso	17_1207		171207s21M005C06	23	189.05	71.22	117.83	1.49041	Y	v2.1
SIF-GAL4 x Iso	17_1207		171207s21M005C08	23	110.47	71.22	39.25	0.496465	Y	v2.1
SIF-GAL4 x Iso	18_0808		180808sktM001C01	23.5	135.15	72.46	62.69	0.792952	Y	v2.1
SIF-GAL4 x Iso	18_0808		180808sktM001C03	23.5	182.57	72.46	110.11	1.39276	Y	v2.1
SIF-GAL4 x Iso	18_0808		180808sktM001C09	24	203.63	73.7	129.93	1.64346	Y	v2.1
SIF-GAL4 x Iso	18_0808		180808sktM001C11	23.5	170.08	72.46	97.62	1.23477	Y	v2.1
SIF-GAL4 x Iso	18_0808	Dead	180808sktM002C02							v2.1
SIF-GAL4 x Iso	18_0808		180808sktM002C05	23.5	171.29	72.46	98.83	1.25008	Y	v2.1
SIF-GAL4 x Iso	18_0808		180808sktM002C07	23.5	178.46	72.46	106	1.34077	Y	v2.1
SIF-GAL4 x Iso	18_0808		180808sktM002C09	23.5	143.81	72.46	71.35	0.902491	Y	v2.1
SIF-GAL4 x Iso	18_0808		180808sktM003C05	23.5	157.46	72.46	85	1.07515	Y	v2.1
SIF-GAL4 x Iso	18_0808		180808sktM003C09	23.5	165.62	72.46	93.16	1.17836	Y	v2.1
SIF-GAL4 x Iso	18_0808		180808sktM003C11	23.5	139.53	72.46	67.07	0.848354	Y	v2.1
SIF-GAL4 x Iso	18_0808		180808sktM003C12	23.5	169.62	72.46	97.16	1.22896	Y	v2.1
SIF-GAL4 x Iso	18_0808		180808sktM004C02	23.5	152.92	72.46	80.46	1.01772	Y	v2.1
SIF-GAL4 x Iso	18_0808		180808sktM004C05	23.5	161.97	72.46	89.51	1.13219	Y	v2.1
SIF-GAL4 x Iso	18_0808		180808sktM004C10	23.5	199.23	72.46	126.77	1.60349	Y	v2.1
SIF-GAL4 x Iso	18_0808		180808sktM004C11	23.5	207.85	72.46	135.39	1.71252	Y	v2.1
SIF-GAL4 x Iso	18_0808		180808sktM005C03	23	154.26	71.22	83.04	1.05036	Y	v2.1
SIF-GAL4 x Iso	18_0808		180808sktM005C06	23.5	172.6	72.46	100.14	1.26665	Y	v2.1
SIF-GAL4 x Iso	18_0808		180808sktM005C11	23	125.72	71.22	54.5	0.689359	Y	v2.1
SIF-GAL4 x Iso	18_0823		180823sktM001C02	24	124.36	73.7	50.66	0.640787	Y	v2.1
SIF-GAL4 x Iso	18_0823		180823sktM001C03	23.5	184.78	72.46	112.32	1.42071	Y	v2.1
SIF-GAL4 x Iso	18_0823		180823sktM001C04	23.5	163.99	72.46	91.53	1.15774	Y	v2.1
SIF-GAL4 x Iso	18_0823		180823sktM001C09	23.5	151.45	72.46	78.99	0.999128	Y	v2.1
SIF-GAL4 x Iso	18_0823		180823sktM002C02	23	156.41	71.22	85.19	1.07755	Y	v2.1
SIF-GAL4 x Iso	18_0823		180823sktM002C05	23	125.8	71.22	54.58	0.690371	Y	v2.1
SIF-GAL4 x Iso	18_0823		180823sktM002C07	23.5	140.78	72.46	68.32	0.864165	Y	v2.1
SIF-GAL4 x Iso	18_0823		180823sktM002C12	24	221.96	73.7	148.26	1.87531	Y	v2.1
SIF-GAL4 x Iso	18_0823		180823sktM003C01	24	143.94	73.7	70.24	0.888451	Y	v2.1
SIF-GAL4 x Iso	18_0823		180823sktM003C02	23.5	138.47	72.46	66.01	0.834946	Y	v2.1
SIF-GAL4 x Iso	18_0823		180823sktM003C08	23.5	188.41	72.46	115.95	1.46663	Y	v2.1
SIF-GAL4 x Iso	18_0823		180823sktM003C09	23.5	182.79	72.46	110.33	1.39554	Y	v2.1
SIF-GAL4 x Iso	18_0823		180823sktM004C02	23.5	184.59	72.46	112.13	1.41831	Y	v2.1
SIF-GAL4 x Iso	18_0823		180823sktM004C07	23.5	197.35	72.46	124.89	1.57971	Y	v2.1
SIF-GAL4 x Iso	18_0823		180823sktM004C08	23	152.5	71.22	81.28	1.02809	Y	v2.1
SIF-GAL4 x Iso	18_0823		180823sktM004C11	23.5	146.62	72.46	74.16	0.938034	Y	v2.1
SIF-GAL4 x Iso	18_0823		180823sktM005C02	23	130.83	71.22	59.61	0.753994	Y	v2.1
SIF-GAL4 x Iso	18_0823		180823sktM005C06	23	146.66	71.22	75.44	0.954224	Y	v2.1
SIF-GAL4 x Iso	18_0823		180823sktM005C08	23.5	208.76	72.46	136.3	1.72403	Y	v2.1
SIF-GAL4 x Iso	18_0823		180823sktM005C11	23.5	208.74	72.46	136.28	1.72378	Y	v2.1
Genotype	Date	Dead	File Name	Period	Amplitude	Significance	Power	Normalized	Rhythmic?	Monitor
		37		23.4	58.049	64.1239	64.0675	0.837729	0.714286
SIF-GAL4 x TubGAL80ts; Kir2.1/TM6B	17_1207	Dead	171207s21M001C01							v2.1
SIF-GAL4 x TubGAL80ts; Kir2.1/TM6B	17_1207		171207s21M001C08		70.17	72.46	0	0	N	v2.1
SIF-GAL4 x TubGAL80ts; Kir2.1/TM6B	17_1207	Dead	171207s21M001C09							v2.1
SIF-GAL4 x TubGAL80ts; Kir2.1/TM6B	17_1207	Dead	171207s21M001C11							v2.1
SIF-GAL4 x TubGAL80ts; Kir2.1/TM6B	17_1207		171207s21M002C04	23	102.56	71.22	31.34	0.396413	Y	v2.1
SIF-GAL4 x TubGAL80ts; Kir2.1/TM6B	17_1207	Dead	171207s21M002C05							v2.1
SIF-GAL4 x TubGAL80ts; Kir2.1/TM6B	17_1207	Dead	171207s21M002C09							v2.1
SIF-GAL4 x TubGAL80ts; Kir2.1/TM6B	17_1207		171207s21M004C05		69.66	71.22	0	0	N	v2.1
SIF-GAL4 x TubGAL80ts; Kir2.1/TM6B	17_1207		171207s21M004C07	23	135.53	71.22	64.31	0.813443	Y	v2.1
SIF-GAL4 x TubGAL80ts; Kir2.1/TM6B	17_1207	Dead	171207s21M004C12							v2.1
SIF-GAL4 x TubGAL80ts; Kir2.1/TM6B	17_1207	Dead	171207s21M005C01							v2.1
SIF-GAL4 x TubGAL80ts; Kir2.1/TM6B	17_1207		171207s21M005C07	23.5	104.64	72.46	32.18	0.407038	Y	v2.1
SIF-GAL4 x TubGAL80ts; Kir2.1/TM6B	17_1207	Dead	171207s21M005C10							v2.1
SIF-GAL4 x TubGAL80ts; Kir2.1/TM6B	17_1207		171207s21M005C11		71.59	83.53	0	0	N	v2.1
SIF-GAL4 x TubGAL80ts; Kir2.1/TM6B	18_0808	Dead	180808sktM001C04							v2.1
SIF-GAL4 x TubGAL80ts; Kir2.1/TM6B	18_0808	Dead	180808sktM001C08							v2.1
SIF-GAL4 x TubGAL80ts; Kir2.1/TM6B	18_0808		180808sktM001C10	23.5	176.78	72.46	104.32	1.31952	Y	v2.1
SIF-GAL4 x TubGAL80ts; Kir2.1/TM6B	18_0808	Dead	180808sktM001C12							v2.1
SIF-GAL4 x TubGAL80ts; Kir2.1/TM6B	18_0808		180808sktM002C01	23.5	213.14	72.46	140.68	1.77943	Y	v2.1
SIF-GAL4 x TubGAL80ts; Kir2.1/TM6B	18_0808		180808sktM002C03	23.5	207.87	72.46	135.41	1.71277	Y	v2.1
SIF-GAL4 x TubGAL80ts; Kir2.1/TM6B	18_0808	Dead	180808sktM002C10							v2.1
SIF-GAL4 x TubGAL80ts; Kir2.1/TM6B	18_0808		180808sktM002C11	23.5	204.97	72.46	132.51	1.67609	Y	v2.1
SIF-GAL4 x TubGAL80ts; Kir2.1/TM6B	18_0808	Dead	180808sktM003C02							v2.1
SIF-GAL4 x TubGAL80ts; Kir2.1/TM6B	18_0808		180808sktM003C06	23.5	189.84	72.46	117.38	1.48471	Y	v2.1
SIF-GAL4 x TubGAL80ts; Kir2.1/TM6B	18_0808	Dead	180808sktM003C08							v2.1
SIF-GAL4 x TubGAL80ts; Kir2.1/TM6B	18_0808		180808sktM003C10	23.5	194.78	72.46	122.32	1.5472	Y	v2.1
SIF-GAL4 x TubGAL80ts; Kir2.1/TM6B	18_0808	Dead	180808sktM004C03							v2.1
SIF-GAL4 x TubGAL80ts; Kir2.1/TM6B	18_0808	Dead	180808sktM004C06							v2.1
SIF-GAL4 x TubGAL80ts; Kir2.1/TM6B	18_0808	Dead	180808sktM004C08							v2.1
SIF-GAL4 x TubGAL80ts; Kir2.1/TM6B	18_0808	Dead	180808sktM004C09							v2.1
SIF-GAL4 x TubGAL80ts; Kir2.1/TM6B	18_0808		180808sktM005C02	23.5	119.23	72.46	46.77	0.591584	Y	v2.1
SIF-GAL4 x TubGAL80ts; Kir2.1/TM6B	18_0808	Dead	180808sktM005C08							v2.1
SIF-GAL4 x TubGAL80ts; Kir2.1/TM6B	18_0808	Dead	180808sktM005C10							v2.1
SIF-GAL4 x TubGAL80ts; Kir2.1/TM6B	18_0823	Dead	180823sktM001C05							v2.1
SIF-GAL4 x TubGAL80ts; Kir2.1/TM6B	18_0823	Dead	180823sktM001C07							v2.1
SIF-GAL4 x TubGAL80ts; Kir2.1/TM6B	18_0823	Dead	180823sktM001C10							v2.1
SIF-GAL4 x TubGAL80ts; Kir2.1/TM6B	18_0823	Dead	180823sktM002C04							v2.1
SIF-GAL4 x TubGAL80ts; Kir2.1/TM6B	18_0823	Dead	180823sktM002C06							v2.1
SIF-GAL4 x TubGAL80ts; Kir2.1/TM6B	18_0823	Dead	180823sktM002C08							v2.1
SIF-GAL4 x TubGAL80ts; Kir2.1/TM6B	18_0823	Dead	180823sktM002C09							v2.1
SIF-GAL4 x TubGAL80ts; Kir2.1/TM6B	18_0823	Dead	180823sktM003C03							v2.1
SIF-GAL4 x TubGAL80ts; Kir2.1/TM6B	18_0823	Dead	180823sktM003C05							v2.1
SIF-GAL4 x TubGAL80ts; Kir2.1/TM6B	18_0823	Dead	180823sktM003C06							v2.1
SIF-GAL4 x TubGAL80ts; Kir2.1/TM6B	18_0823	Dead	180823sktM003C07							v2.1
SIF-GAL4 x TubGAL80ts; Kir2.1/TM6B	18_0823	Dead	180823sktM004C01							v2.1
SIF-GAL4 x TubGAL80ts; Kir2.1/TM6B	18_0823	Dead	180823sktM004C06							v2.1
SIF-GAL4 x TubGAL80ts; Kir2.1/TM6B	18_0823		180823sktM004C09		63.55	69.97	0	0	N	v2.1
SIF-GAL4 x TubGAL80ts; Kir2.1/TM6B	18_0823	Dead	180823sktM004C10							v2.1
SIF-GAL4 x TubGAL80ts; Kir2.1/TM6B	18_0823	Dead	180823sktM005C04							v2.1
SIF-GAL4 x TubGAL80ts; Kir2.1/TM6B	18_0823	Dead	180823sktM005C07							v2.1
SIF-GAL4 x TubGAL80ts; Kir2.1/TM6B	18_0823	Dead	180823sktM005C12							v2.1
Genotype	Date	Dead	File Name	Period	Amplitude	Significance	Power	Normalized	Rhythmic?	Monitor
		1		23.4231	123.231	71.86	58.1772	0.870341	0.981132
Iso x TubGAL80ts; Kir2.1/TM6B	17_1207		171207s21M001C04	23.5	204.32	72.46	131.86	1.66787	Y	v2.1
Iso x TubGAL80ts; Kir2.1/TM6B	17_1207		171207s21M001C05	23.5	105.79	72.46	33.33	0.421584	Y	v2.1
Iso x TubGAL80ts; Kir2.1/TM6B	17_1207		171207s21M001C10	23.5	105.86	72.46	33.4	0.422469	Y	v2.1
Iso x TubGAL80ts; Kir2.1/TM6B	17_1207		171207s21M001C12	23.5	210.55	72.46	138.09	1.74667	Y	v2.1
Iso x TubGAL80ts; Kir2.1/TM6B	17_1207		171207s21M002C01	23.5	203.8	72.46	131.34	1.66129	Y	v2.1
Iso x TubGAL80ts; Kir2.1/TM6B	17_1207		171207s21M002C02	23.5	144.67	72.46	72.21	0.913369	Y	v2.1
Iso x TubGAL80ts; Kir2.1/TM6B	17_1207		171207s21M002C03	23.5	100.54	72.46	28.08	0.355178	Y	v2.1
Iso x TubGAL80ts; Kir2.1/TM6B	17_1207		171207s21M002C12	23.5	164.2	72.46	91.74	1.1604	Y	v2.1
Iso x TubGAL80ts; Kir2.1/TM6B	17_1207		171207s21M004C01	23.5	152.48	72.46	80.02	1.01216	Y	v2.1
Iso x TubGAL80ts; Kir2.1/TM6B	17_1207		171207s21M004C08	23.5	174.81	72.46	102.35	1.2946	Y	v2.1
Iso x TubGAL80ts; Kir2.1/TM6B	17_1207		171207s21M004C09	23.5	156.98	72.46	84.52	1.06908	Y	v2.1
Iso x TubGAL80ts; Kir2.1/TM6B	17_1207		171207s21M004C10	23.5	93.17	72.46	20.71	0.261956	Y	v2.1
Iso x TubGAL80ts; Kir2.1/TM6B	17_1207		171207s21M005C05	23.5	185.81	72.46	113.35	1.43374	Y	v2.1
Iso x TubGAL80ts; Kir2.1/TM6B	17_1207		171207s21M005C09	23.5	174.16	72.46	101.7	1.28638	Y	v2.1
Iso x TubGAL80ts; Kir2.1/TM6B	17_1207		171207s21M005C12	23.5	198.11	72.46	125.65	1.58932	Y	v2.1
Iso x TubGAL80ts; Kir2.1/TM6B	18_0808		180808sktM001C02	23.5	112.56	72.46	40.1	0.507216	Y	v2.1
Iso x TubGAL80ts; Kir2.1/TM6B	18_0808		180808sktM001C05	23	122.3	71.22	51.08	0.6461	Y	v2.1
Iso x TubGAL80ts; Kir2.1/TM6B	18_0808		180808sktM001C06	23.5	140.38	72.46	67.92	0.859106	Y	v2.1
Iso x TubGAL80ts; Kir2.1/TM6B	18_0808		180808sktM001C07	23	111.05	71.22	39.83	0.503801	Y	v2.1
Iso x TubGAL80ts; Kir2.1/TM6B	18_0808		180808sktM002C04	23.5	146.86	72.46	74.4	0.94107	Y	v2.1
Iso x TubGAL80ts; Kir2.1/TM6B	18_0808		180808sktM002C06	23.5	175.62	72.46	103.16	1.30485	Y	v2.1
Iso x TubGAL80ts; Kir2.1/TM6B	18_0808		180808sktM002C08	23.5	157.19	72.46	84.73	1.07173	Y	v2.1
Iso x TubGAL80ts; Kir2.1/TM6B	18_0808		180808sktM002C12	23.5	115.94	72.46	43.48	0.549969	Y	v2.1
Iso x TubGAL80ts; Kir2.1/TM6B	18_0808		180808sktM003C01	23.5	133.59	72.46	61.13	0.77322	Y	v2.1
Iso x TubGAL80ts; Kir2.1/TM6B	18_0808		180808sktM003C03	23.5	168.71	72.46	96.25	1.21745	Y	v2.1
Iso x TubGAL80ts; Kir2.1/TM6B	18_0808		180808sktM003C04	23	126.84	71.22	55.62	0.703525	Y	v2.1
Iso x TubGAL80ts; Kir2.1/TM6B	18_0808		180808sktM003C07	23.5	107.53	72.46	35.07	0.443593	Y	v2.1
Iso x TubGAL80ts; Kir2.1/TM6B	18_0808		180808sktM004C01	23.5	135.23	72.46	62.77	0.793964	Y	v2.1
Iso x TubGAL80ts; Kir2.1/TM6B	18_0808		180808sktM004C04	23	172.86	71.22	101.64	1.28562	Y	v2.1
Iso x TubGAL80ts; Kir2.1/TM6B	18_0808		180808sktM004C07	23.5	180.37	72.46	107.91	1.36493	Y	v2.1
Iso x TubGAL80ts; Kir2.1/TM6B	18_0808		180808sktM004C12	23.5	167.79	72.46	95.33	1.20581	Y	v2.1
Iso x TubGAL80ts; Kir2.1/TM6B	18_0808		180808sktM005C05	23	97.4	71.22	26.18	0.331145	Y	v2.1
Iso x TubGAL80ts; Kir2.1/TM6B	18_0808		180808sktM005C07	23.5	108.09	72.46	35.63	0.450676	Y	v2.1
Iso x TubGAL80ts; Kir2.1/TM6B	18_0808		180808sktM005C09	23	103.87	71.22	32.65	0.412983	Y	v2.1
Iso x TubGAL80ts; Kir2.1/TM6B	18_0823		180823sktM001C01	23.5	101.86	72.46	29.4	0.371874	Y	v2.1
Iso x TubGAL80ts; Kir2.1/TM6B	18_0823		180823sktM001C08	24	165.78	73.7	92.08	1.1647	Y	v2.1
Iso x TubGAL80ts; Kir2.1/TM6B	18_0823		180823sktM001C11	23.5	124.95	72.46	52.49	0.663935	Y	v2.1
Iso x TubGAL80ts; Kir2.1/TM6B	18_0823	Dead	180823sktM001C12							v2.1
Iso x TubGAL80ts; Kir2.1/TM6B	18_0823		180823sktM002C01	23.5	154.05	72.46	81.59	1.03201	Y	v2.1
Iso x TubGAL80ts; Kir2.1/TM6B	18_0823		180823sktM002C03	23.5	107.5	72.46	35.04	0.443213	Y	v2.1
Iso x TubGAL80ts; Kir2.1/TM6B	18_0823		180823sktM002C10	23.5	223.54	72.46	151.08	1.91098	Y	v2.1
Iso x TubGAL80ts; Kir2.1/TM6B	18_0823		180823sktM002C11	23.5	119.39	72.46	46.93	0.593608	Y	v2.1
Iso x TubGAL80ts; Kir2.1/TM6B	18_0823		180823sktM003C04	23.5	94.97	72.46	22.51	0.284724	Y	v2.1
Iso x TubGAL80ts; Kir2.1/TM6B	18_0823		180823sktM003C10	23.5	122.27	72.46	49.81	0.630036	Y	v2.1
Iso x TubGAL80ts; Kir2.1/TM6B	18_0823		180823sktM003C11	23.5	129.19	72.46	56.73	0.717566	Y	v2.1
Iso x TubGAL80ts; Kir2.1/TM6B	18_0823		180823sktM003C12	23	95.57	71.22	24.35	0.307998	Y	v2.1
Iso x TubGAL80ts; Kir2.1/TM6B	18_0823		180823sktM004C03	23.5	200.39	72.46	127.93	1.61816	Y	v2.1
Iso x TubGAL80ts; Kir2.1/TM6B	18_0823		180823sktM004C04	23	176.52	71.22	105.3	1.33192	Y	v2.1
Iso x TubGAL80ts; Kir2.1/TM6B	18_0823		180823sktM004C05	23	131.77	71.22	60.55	0.765884	Y	v2.1
Iso x TubGAL80ts; Kir2.1/TM6B	18_0823		180823sktM004C12	23.5	129.98	72.46	57.52	0.727558	Y	v2.1
Iso x TubGAL80ts; Kir2.1/TM6B	18_0823		180823sktM005C03		75.81	72.46	3.35	0.0423734	N	v2.1
Iso x TubGAL80ts; Kir2.1/TM6B	18_0823		180823sktM005C05	23.5	131.39	72.46	58.93	0.745393	Y	v2.1
Iso x TubGAL80ts; Kir2.1/TM6B	18_0823		180823sktM005C09	23.5	103.64	72.46	31.18	0.394389	Y	v2.1
Iso x TubGAL80ts; Kir2.1/TM6B	18_0823		180823sktM005C10	23.5	129.3	72.46	56.84	0.718957	Y	v2.1

## Sheet: SIFa>reaper FLIC Data
Genotype	Date	Dead	N	File Name	Period	Amplitude	Significance	Power	Normalized	Rhythmic?	Monitor
		3	60		23.7982	138.208	73.1949	65.6698	0.669536	0.877193
SIF>Reaper	19_0731		1	190731sReM001C04	24	163.53	73.7	89.83	0.915861	Y	v2.1
SIF>Reaper	19_0731		2	190731sReM001C05	24	118.73	73.7	45.03	0.459103	Y	v2.1
SIF>Reaper	19_0731		3	190731sReM001C07	23.5	161.77	72.46	89.31	0.91056	Y	v2.1
SIF>Reaper	19_0731		4	190731sReM001C09	24	164.69	73.7	90.99	0.927688	Y	v2.1
SIF>Reaper	19_0731		5	190731sReM002C02	24	207.75	73.7	134.05	1.36671	Y	v2.1
SIF>Reaper	19_0731		6	190731sReM002C04	24	135.03	73.7	61.33	0.62529	Y	v2.1
SIF>Reaper	19_0731		7	190731sReM002C10	23.5	146.52	72.46	74.06	0.755078	Y	v2.1
SIF>Reaper	19_0731		8	190731sReM002C11	23.5	121.27	72.46	48.81	0.497642	Y	v2.1
SIF>Reaper	19_0731		9	190731sReM003C05	24	177.53	73.7	103.83	1.0586	Y	v2.1
SIF>Reaper	19_0731		10	190731sReM003C06	24	95.96	73.7	22.26	0.226952	Y	v2.1
SIF>Reaper	19_0731		11	190731sReM003C09	24	198.11	73.7	124.41	1.26842	Y	v2.1
SIF>Reaper	19_0731		12	190731sReM003C11	24	100.8	73.7	27.1	0.276298	Y	v2.1
SIF>Reaper	19_0731		13	190731sReM004C04	21.5	54.34	67.47	0	0	N	v2.1
SIF>Reaper	19_0731		14	190731sReM004C08	24	171.08	73.7	97.38	0.992837	Y	v2.1
SIF>Reaper	19_0731		15	190731sReM004C10	17.5	46.96	57.36	0	0	N	v2.1
SIF>Reaper	19_0731		16	190731sReM004C12	24	112.64	73.7	38.94	0.397013	Y	v2.1
SIF>Reaper	19_0731		17	190731sReM005C05	24.5	168.9	74.93	93.97	0.958071	Y	v2.1
SIF>Reaper	19_0731		18	190731sReM005C06	24	133.44	73.7	59.74	0.609079	Y	v2.1
SIF>Reaper	19_0731		19	190731sReM005C09	24	207.67	73.7	133.97	1.36589	Y	v2.1
SIF>Reaper	19_0731		20	190731sReM005C10	25	75.02	76.17	0	0	N	v2.1
SIF>Reaper	19_0808		1	190808sReM001C03	24	116.55	73.7	42.85	0.436877	Y	v2.1
SIF>Reaper	19_0808		2	190808sReM001C05	24	175.49	73.7	101.79	1.0378	Y	v2.1
SIF>Reaper	19_0808		3	190808sReM001C07	24	162.28	73.7	88.58	0.903117	Y	v2.1
SIF>Reaper	19_0808		4	190808sReM001C10	24	86.51	73.7	12.81	0.130604	Y	v2.1
SIF>Reaper	19_0808		5	190808sReM002C07	24	152.85	73.7	79.15	0.806974	Y	v2.1
SIF>Reaper	19_0808		6	190808sReM002C08	23.5	168.17	72.46	95.71	0.975811	Y	v2.1
SIF>Reaper	19_0808		7	190808sReM002C09	24	151.64	73.7	77.94	0.794637	Y	v2.1
SIF>Reaper	19_0808		8	190808sReM002C12	24	172.09	73.7	98.39	1.00313	Y	v2.1
SIF>Reaper	19_0808		9	190808sReM003C03	23.5	64.33	72.46	0	0	N	v2.1
SIF>Reaper	19_0808		10	190808sReM003C04	24	109.82	73.7	36.12	0.368261	Y	v2.1
SIF>Reaper	19_0808		11	190808sReM003C06	24	193.14	73.7	119.44	1.21775	Y	v2.1
SIF>Reaper	19_0808		12	190808sReM003C09	24	130.78	73.7	57.08	0.581959	Y	v2.1
SIF>Reaper	19_0808		13	190808sReM004C04	24	151.18	73.7	77.48	0.789947	Y	v2.1
SIF>Reaper	19_0808		14	190808sReM004C06	24	161.43	73.7	87.73	0.894451	Y	v2.1
SIF>Reaper	19_0808		15	190808sReM004C08	24	183.33	73.7	109.63	1.11773	Y	v2.1
SIF>Reaper	19_0808		16	190808sReM004C10	24	95.05	73.7	21.35	0.217674	Y	v2.1
SIF>Reaper	19_0808		17	190808sReM005C01	24	137.68	73.7	63.98	0.652308	Y	v2.1
SIF>Reaper	19_0808		18	190808sReM005C03	24	155.29	73.7	81.59	0.831851	Y	v2.1
SIF>Reaper	19_0808		19	190808sReM005C10	24	150.57	73.7	76.87	0.783728	Y	v2.1
SIF>Reaper	19_0808		20	190808sReM005C11	24	189.36	73.7	115.66	1.17921	Y	v2.1
SIF>Reaper	19_0821		1	190821siRM001C01	24	166.38	73.7	92.68	0.944919	Y	v2.1
SIF>Reaper	19_0821		2	190821siRM001C04	24	133.51	73.7	59.81	0.609793	Y	v2.1
SIF>Reaper	19_0821		3	190821siRM001C06	24	200.94	73.7	127.24	1.29727	Y	v2.1
SIF>Reaper	19_0821		4	190821siRM001C12	24	170.7	73.7	97	0.988963	Y	v2.1
SIF>Reaper	19_0821		5	190821siRM002C05	24	153.99	73.7	80.29	0.818596	Y	v2.1
SIF>Reaper	19_0821		6	190821siRM002C09	24	117.15	73.7	43.45	0.442994	Y	v2.1
SIF>Reaper	19_0821	Dead	7	190821siRM002C10							v2.1
SIF>Reaper	19_0821		8	190821siRM002C11	23.5	121.65	72.46	49.19	0.501516	Y	v2.1
SIF>Reaper	19_0821	Dead	9	190821siRM003C01							v2.1
SIF>Reaper	19_0821		10	190821siRM003C05	24	164.14	73.7	90.44	0.922081	Y	v2.1
SIF>Reaper	19_0821		11	190821siRM003C10	24	105.97	73.7	32.27	0.329009	Y	v2.1
SIF>Reaper	19_0821		12	190821siRM003C11	24	158.46	73.7	84.76	0.86417	Y	v2.1
SIF>Reaper	19_0821		13	190821siRM004C01	23.5	89.98	72.46	17.52	0.178625	Y	v2.1
SIF>Reaper	19_0821		14	190821siRM004C03	24	75.97	73.7	2.27	0.0231438	N	v2.1
SIF>Reaper	19_0821		15	190821siRM004C07	24	169.9	73.7	96.2	0.980807	Y	v2.1
SIF>Reaper	19_0821		16	190821siRM004C08	23.5	119.31	72.46	46.85	0.477659	Y	v2.1
SIF>Reaper	19_0821		17	190821siRM005C03	24	76.12	73.7	2.42	0.0246731	N	v2.1
SIF>Reaper	19_0821		18	190821siRM005C06	24	115.33	73.7	41.63	0.424439	Y	v2.1
SIF>Reaper	19_0821		19	190821siRM005C09	24	69.05	73.7	0	0	N	v2.1
SIF>Reaper	19_0821	Dead	20	190821siRM005C11							v2.1
Genotype	Date	Dead	N	File Name	Period	Amplitude	Significance	Power	Normalized	Rhythmic?	Monitor
		5	60		23.8545	168.371	73.3362	95.3147	0.971781	0.981818
SIF>Iso	19_0731		1	190731sReM001C01	24	98.42	73.7	24.72	0.252033	Y	v2.1
SIF>Iso	19_0731		2	190731sReM001C03	23.5	191.62	72.46	119.16	1.2149	Y	v2.1
SIF>Iso	19_0731		3	190731sReM001C11	23.5	147.45	72.46	74.99	0.76456	Y	v2.1
SIF>Iso	19_0731		4	190731sReM001C12	24	229.78	73.7	156.08	1.59131	Y	v2.1
SIF>Iso	19_0731		5	190731sReM002C01	24	213.37	73.7	139.67	1.424	Y	v2.1
SIF>Iso	19_0731		6	190731sReM002C07	24	169.55	73.7	95.85	0.977238	Y	v2.1
SIF>Iso	19_0731		7	190731sReM002C08	24	153.24	73.7	79.54	0.81095	Y	v2.1
SIF>Iso	19_0731		8	190731sReM002C09	24	167	73.7	93.3	0.95124	Y	v2.1
SIF>Iso	19_0731		9	190731sReM003C02	24	205.84	73.7	132.14	1.34723	Y	v2.1
SIF>Iso	19_0731		10	190731sReM003C04	24	153.58	73.7	79.88	0.814416	Y	v2.1
SIF>Iso	19_0731		11	190731sReM003C08	23.5	178.8	72.46	106.34	1.08419	Y	v2.1
SIF>Iso	19_0731		12	190731sReM003C10	24	223.92	73.7	150.22	1.53157	Y	v2.1
SIF>Iso	19_0731		13	190731sReM004C01	23.5	152.32	72.46	79.86	0.814212	Y	v2.1
SIF>Iso	19_0731		14	190731sReM004C03	24	127.09	73.7	53.39	0.544338	Y	v2.1
SIF>Iso	19_0731		15	190731sReM004C09	24	197.85	73.7	124.15	1.26577	Y	v2.1
SIF>Iso	19_0731		16	190731sReM004C11	24	142.6	73.7	68.9	0.70247	Y	v2.1
SIF>Iso	19_0731		17	190731sReM005C02	24	181.3	73.7	107.6	1.09704	Y	v2.1
SIF>Iso	19_0731	Dead	18	190731sReM005C03							v2.1
SIF>Iso	19_0731		19	190731sReM005C07	24	132.15	73.7	58.45	0.595927	Y	v2.1
SIF>Iso	19_0731		20	190731sReM005C11	23.5	131.94	72.46	59.48	0.606428	Y	v2.1
SIF>Iso	19_0808		1	190808sReM001C02	24	211.63	73.7	137.93	1.40626	Y	v2.1
SIF>Iso	19_0808		2	190808sReM001C06	24	178.95	73.7	105.25	1.07308	Y	v2.1
SIF>Iso	19_0808		3	190808sReM001C09	23.5	124.51	72.46	52.05	0.530676	Y	v2.1
SIF>Iso	19_0808		4	190808sReM001C11	24	155.47	73.7	81.77	0.833686	Y	v2.1
SIF>Iso	19_0808		5	190808sReM002C04	24	219.83	73.7	146.13	1.48987	Y	v2.1
SIF>Iso	19_0808		6	190808sReM002C05	24	211.11	73.7	137.41	1.40096	Y	v2.1
SIF>Iso	19_0808		7	190808sReM002C06	24	177.76	73.7	104.06	1.06094	Y	v2.1
SIF>Iso	19_0808		8	190808sReM002C10	24	98.43	73.7	24.73	0.252135	Y	v2.1
SIF>Iso	19_0808		9	190808sReM003C01	24	205.21	73.7	131.51	1.34081	Y	v2.1
SIF>Iso	19_0808	Dead	10	190808sReM003C05							v2.1
SIF>Iso	19_0808		11	190808sReM003C10	24	139.44	73.7	65.74	0.670252	Y	v2.1
SIF>Iso	19_0808	Dead	12	190808sReM003C11							v2.1
SIF>Iso	19_0808		13	190808sReM004C01	24	189.64	73.7	115.94	1.18207	Y	v2.1
SIF>Iso	19_0808		14	190808sReM004C05	24	180.05	73.7	106.35	1.08429	Y	v2.1
SIF>Iso	19_0808		15	190808sReM004C07	24	134.84	73.7	61.14	0.623353	Y	v2.1
SIF>Iso	19_0808		16	190808sReM004C09	24	150.87	73.7	77.17	0.786786	Y	v2.1
SIF>Iso	19_0808		17	190808sReM005C02	25.5	110.95	77.4	33.55	0.342059	Y	v2.1
SIF>Iso	19_0808		18	190808sReM005C04	24	168.67	73.7	94.97	0.968266	Y	v2.1
SIF>Iso	19_0808		19	190808sReM005C07	24	168.19	73.7	94.49	0.963372	Y	v2.1
SIF>Iso	19_0808		20	190808sReM005C12	24	175.4	73.7	101.7	1.03688	Y	v2.1
SIF>Iso	19_0821		1	190821siRM001C03	24	174.05	73.7	100.35	1.02312	Y	v2.1
SIF>Iso	19_0821		2	190821siRM001C05	24	192.31	73.7	118.61	1.20929	Y	v2.1
SIF>Iso	19_0821		3	190821siRM001C08	24	188.55	73.7	114.85	1.17095	Y	v2.1
SIF>Iso	19_0821		4	190821siRM001C09	23.5	107.29	72.46	34.83	0.355109	Y	v2.1
SIF>Iso	19_0821	Dead	5	190821siRM002C01							v2.1
SIF>Iso	19_0821	Dead	6	190821siRM002C02							v2.1
SIF>Iso	19_0821		7	190821siRM002C03	24	207.63	73.7	133.93	1.36548	Y	v2.1
SIF>Iso	19_0821		8	190821siRM002C06	24	196.32	73.7	122.62	1.25017	Y	v2.1
SIF>Iso	19_0821		9	190821siRM003C03	24	203.98	73.7	130.28	1.32827	Y	v2.1
SIF>Iso	19_0821		10	190821siRM003C04	24	172.77	73.7	99.07	1.01007	Y	v2.1
SIF>Iso	19_0821		11	190821siRM003C06	24	192.67	73.7	118.97	1.21296	Y	v2.1
SIF>Iso	19_0821		12	190821siRM003C12	24	190.54	73.7	116.84	1.19124	Y	v2.1
SIF>Iso	19_0821		13	190821siRM004C04	24	205.05	73.7	131.35	1.33918	Y	v2.1
SIF>Iso	19_0821		14	190821siRM004C06	24	159.48	73.7	85.78	0.87457	Y	v2.1
SIF>Iso	19_0821		15	190821siRM004C11	24	218.06	73.7	144.36	1.47182	Y	v2.1
SIF>Iso	19_0821		16	190821siRM004C12	24	192.03	73.7	118.33	1.20643	Y	v2.1
SIF>Iso	19_0821		17	190821siRM005C01	24	145.21	73.7	71.51	0.72908	Y	v2.1
SIF>Iso	19_0821		18	190821siRM005C02	18.5	44.53	59.91	0	0	N	v2.1
SIF>Iso	19_0821		19	190821siRM005C07	23.5	115.02	72.46	42.56	0.43392	Y	v2.1
SIF>Iso	19_0821		20	190821siRM005C08	24	156.16	73.7	82.46	0.840721	Y	v2.1
Genotype	Date	Dead	N	File Name	Period	Amplitude	Significance	Power	Normalized	Rhythmic?	Monitor
		4	60		24	174.5	73.6993	100.801	1.02772	0.982143
Iso>Reaper	19_0731		1	190731sReM001C02	24	94.12	73.7	20.42	0.208192	Y	v2.1
Iso>Reaper	19_0731		2	190731sReM001C06	24	224.96	73.7	151.26	1.54217	Y	v2.1
Iso>Reaper	19_0731		3	190731sReM001C08	24	167.46	73.7	93.76	0.95593	Y	v2.1
Iso>Reaper	19_0731		4	190731sReM001C10	24	176.47	73.7	102.77	1.04779	Y	v2.1
Iso>Reaper	19_0731		5	190731sReM002C03	24	215.46	73.7	141.76	1.44531	Y	v2.1
Iso>Reaper	19_0731		6	190731sReM002C05	24	196.82	73.7	123.12	1.25527	Y	v2.1
Iso>Reaper	19_0731		7	190731sReM002C06	24	186.92	73.7	113.22	1.15433	Y	v2.1
Iso>Reaper	19_0731		8	190731sReM002C12	24	168	73.7	94.3	0.961435	Y	v2.1
Iso>Reaper	19_0731		9	190731sReM003C01	24	208.15	73.7	134.45	1.37078	Y	v2.1
Iso>Reaper	19_0731		10	190731sReM003C03	24	204.9	73.7	131.2	1.33765	Y	v2.1
Iso>Reaper	19_0731		11	190731sReM003C07	23.5	207.67	72.46	135.21	1.37853	Y	v2.1
Iso>Reaper	19_0731		12	190731sReM003C12	24	201.6	73.7	127.9	1.304	Y	v2.1
Iso>Reaper	19_0731		13	190731sReM004C02	24	184.4	73.7	110.7	1.12864	Y	v2.1
Iso>Reaper	19_0731		14	190731sReM004C05	24.5	94.07	74.93	19.14	0.195142	Y	v2.1
Iso>Reaper	19_0731		15	190731sReM004C06	24	205.75	73.7	132.05	1.34632	Y	v2.1
Iso>Reaper	19_0731		16	190731sReM004C07	24	205.94	73.7	132.24	1.34825	Y	v2.1
Iso>Reaper	19_0731		17	190731sReM005C01	24.5	124.61	74.93	49.68	0.506512	Y	v2.1
Iso>Reaper	19_0731		18	190731sReM005C04	24	134.54	73.7	60.84	0.620294	Y	v2.1
Iso>Reaper	19_0731		19	190731sReM005C08	23.5	110.74	72.46	38.28	0.390284	Y	v2.1
Iso>Reaper	19_0731		20	190731sReM005C12	24	168.98	73.7	95.28	0.971427	Y	v2.1
Iso>Reaper	19_0808		1	190808sReM001C01	24	125.56	73.7	51.86	0.528738	Y	v2.1
Iso>Reaper	19_0808		2	190808sReM001C04	24	209.51	73.7	135.81	1.38465	Y	v2.1
Iso>Reaper	19_0808		3	190808sReM001C08	24	176.26	73.7	102.56	1.04565	Y	v2.1
Iso>Reaper	19_0808		4	190808sReM001C12	24	160.1	73.7	86.4	0.880891	Y	v2.1
Iso>Reaper	19_0808		5	190808sReM002C01	24	123.57	73.7	49.87	0.508449	Y	v2.1
Iso>Reaper	19_0808		6	190808sReM002C02	24	189.95	73.7	116.25	1.18523	Y	v2.1
Iso>Reaper	19_0808		7	190808sReM002C03	24	165.52	73.7	91.82	0.93615	Y	v2.1
Iso>Reaper	19_0808		8	190808sReM002C11	24	198.81	73.7	125.11	1.27556	Y	v2.1
Iso>Reaper	19_0808		9	190808sReM003C02	24	188.21	73.7	114.51	1.16749	Y	v2.1
Iso>Reaper	19_0808		10	190808sReM003C07	24	197.17	73.7	123.47	1.25884	Y	v2.1
Iso>Reaper	19_0808		11	190808sReM003C08	24	214.41	73.7	140.71	1.43461	Y	v2.1
Iso>Reaper	19_0808		12	190808sReM003C12	24	212.74	73.7	139.04	1.41758	Y	v2.1
Iso>Reaper	19_0808		13	190808sReM004C02	24	162.8	73.7	89.1	0.908419	Y	v2.1
Iso>Reaper	19_0808		14	190808sReM004C03	23.5	149.9	72.46	77.44	0.789539	Y	v2.1
Iso>Reaper	19_0808		15	190808sReM004C11	24	175.42	73.7	101.72	1.03709	Y	v2.1
Iso>Reaper	19_0808		16	190808sReM004C12	24	159.81	73.7	86.11	0.877934	Y	v2.1
Iso>Reaper	19_0808		17	190808sReM005C05	24	203.34	73.7	129.64	1.32174	Y	v2.1
Iso>Reaper	19_0808		18	190808sReM005C06	24.5	132.8	74.93	57.87	0.590013	Y	v2.1
Iso>Reaper	19_0808		19	190808sReM005C08	24	168.8	73.7	95.1	0.969592	Y	v2.1
Iso>Reaper	19_0808		20	190808sReM005C09	24.5	193.23	74.93	118.3	1.20613	Y	v2.1
Iso>Reaper	19_0821	Dead	1	190821siRM001C02							v2.1
Iso>Reaper	19_0821		2	190821siRM001C07	24	138.8	73.7	65.1	0.663727	Y	v2.1
Iso>Reaper	19_0821		3	190821siRM001C10	24	210.58	73.7	136.88	1.39556	Y	v2.1
Iso>Reaper	19_0821		4	190821siRM001C11	23.5	164.16	72.46	91.7	0.934927	Y	v2.1
Iso>Reaper	19_0821		5	190821siRM002C04	24	161.01	73.7	87.31	0.890169	Y	v2.1
Iso>Reaper	19_0821		6	190821siRM002C07	24	189.55	73.7	115.85	1.18115	Y	v2.1
Iso>Reaper	19_0821		7	190821siRM002C08	24	152.59	73.7	78.89	0.804323	Y	v2.1
Iso>Reaper	19_0821		8	190821siRM002C12	24	197.22	73.7	123.52	1.25935	Y	v2.1
Iso>Reaper	19_0821	Dead	9	190821siRM003C02							v2.1
Iso>Reaper	19_0821	Dead	10	190821siRM003C07							v2.1
Iso>Reaper	19_0821		11	190821siRM003C08	24	202.03	73.7	128.33	1.30839	Y	v2.1
Iso>Reaper	19_0821		12	190821siRM003C09	24	211.85	73.7	138.15	1.40851	Y	v2.1
Iso>Reaper	19_0821	Dead	13	190821siRM004C02							v2.1
Iso>Reaper	19_0821		14	190821siRM004C05	24	194.33	73.7	120.63	1.22988	Y	v2.1
Iso>Reaper	19_0821		15	190821siRM004C09	24	178.33	73.7	104.63	1.06675	Y	v2.1
Iso>Reaper	19_0821		16	190821siRM004C10	24	149.93	73.7	76.23	0.777203	Y	v2.1
Iso>Reaper	19_0821		17	190821siRM005C04	24	193.46	73.7	119.76	1.22101	Y	v2.1
Iso>Reaper	19_0821		18	190821siRM005C05	24	82.19	73.7	8.49	0.0865598	N	v2.1
Iso>Reaper	19_0821		19	190821siRM005C10	24	181.65	73.7	107.95	1.1006	Y	v2.1
Iso>Reaper	19_0821		20	190821siRM005C12	24	174.86	73.7	101.16	1.03138	Y	v2.1

## Sheet: DILP2>dTrpA1 DAM Data
Genotype	Date	Dead	File Name	Period	Amplitude	Significance	Power	Rhythmic?
		0		23.4034	3280.48	1530.42	1750.06	1
Dilp2 x Iso	18_0404		Monitor42_01	23	3286.87	1505.13	1781.74	Y
Dilp2 x Iso	18_0404		Monitor42_02	23.45	3551.51	1533.32	2018.19	Y
Dilp2 x Iso	18_0404		Monitor42_03	23.78	4208.02	1554.2	2653.82	Y
Dilp2 x Iso	18_0404		Monitor42_04	23.27	3011.45	1521.84	1489.61	Y
Dilp2 x Iso	18_0404		Monitor42_05	23.67	2433.45	1546.89	886.56	Y
Dilp2 x Iso	18_0404		Monitor42_06	23.18	3241.4	1516.62	1724.78	Y
Dilp2 x Iso	18_0404		Monitor42_07	23.52	3533.48	1537.5	1995.98	Y
Dilp2 x Iso	18_0404		Monitor42_08	23.38	2879.62	1529.15	1350.47	Y
Dilp2 x Iso	18_0404		Monitor42_09	23.6	3998.34	1542.72	2455.62	Y
Dilp2 x Iso	18_0404		Monitor42_10	23.43	4196.78	1532.28	2664.5	Y
Dilp2 x Iso	18_0404		Monitor42_11	23.62	3457.73	1543.76	1913.97	Y
Dilp2 x Iso	18_0404		Monitor42_12	23.45	3389.83	1533.32	1856.51	Y
Dilp2 x Iso	18_0404		Monitor42_13	23.17	2337.94	1515.58	822.36	Y
Dilp2 x Iso	18_0404		Monitor42_14	23.03	2200.92	1507.22	693.7	Y
Dilp2 x Iso	18_0404		Monitor42_15	23.28	3536.97	1522.88	2014.09	Y
Dilp2 x Iso	18_0404		Monitor42_16	23.17	3405.96	1515.58	1890.38	Y
Dilp2 x Iso	18_0404		Monitor42_17	22.93	2532.1	1500.96	1031.14	Y
Dilp2 x Iso	18_0404		Monitor42_18	23.45	2628.93	1533.32	1095.61	Y
Dilp2 x Iso	18_0404		Monitor42_19	23.8	3227.38	1555.24	1672.14	Y
Dilp2 x Iso	18_0404		Monitor42_20	23.35	3704.85	1527.06	2177.79	Y
Dilp2 x Iso	18_0404		Monitor42_21	23.4	3156	1530.19	1625.81	Y
Dilp2 x Iso	18_0404		Monitor42_22	23.33	2369.76	1526.02	843.74	Y
Dilp2 x Iso	18_0404		Monitor42_23	23.43	2747.23	1532.28	1214.95	Y
Dilp2 x Iso	18_0404		Monitor42_24	23.57	4145.18	1540.63	2604.55	Y
Dilp2 x Iso	18_0404		Monitor42_25	23.52	4008.03	1537.5	2470.53	Y
Dilp2 x Iso	18_0404		Monitor42_26	23.42	4425.25	1531.24	2894.01	Y
Dilp2 x Iso	18_0404		Monitor42_27	23.72	2711.61	1550.02	1161.59	Y
Dilp2 x Iso	18_0404		Monitor42_28	23.23	3926.32	1519.75	2406.57	Y
Dilp2 x Iso	18_0404		Monitor42_29	23.28	3271.77	1522.88	1748.89	Y
Dilp2 x Iso	18_0404		Monitor42_30	23.37	2768.41	1528.1	1240.31	Y
Dilp2 x Iso	18_0404		Monitor42_31	23.58	3093.16	1541.67	1551.49	Y
Dilp2 x Iso	18_0404		Monitor42_32	23.53	3589.13	1538.54	2050.59	Y
Genotype	Date	Dead	File Name	Period	Amplitude	Significance	Power	Rhythmic?
		1		23.2283	2508.45	1521.1	1012.67	1
Dilp2 x TrpA1	18_0404		Monitor43_01	23.1	2416.69	1511.4	905.29	Y
Dilp2 x TrpA1	18_0404		Monitor43_02	23.5	2391.65	1536.45	855.2	Y
Dilp2 x TrpA1	18_0404	Dead	Monitor43_03
Dilp2 x TrpA1	18_0404		Monitor43_04	23.28	2648.31	1522.88	1125.43	Y
Dilp2 x TrpA1	18_0404		Monitor43_05	23.03	2727.91	1507.22	1220.69	Y
Dilp2 x TrpA1	18_0404		Monitor43_06	22.93	2027.63	1500.96	526.67	Y
Dilp2 x TrpA1	18_0404		Monitor43_07	23.27	2059.17	1521.84	537.33	Y
Dilp2 x TrpA1	18_0404		Monitor43_08	23.6	1825.78	1542.72	283.06	Y
Dilp2 x TrpA1	18_0404		Monitor43_09	23.28	2083.24	1522.88	560.36	Y
Dilp2 x TrpA1	18_0404		Monitor43_10	23.33	2371.46	1526.02	845.44	Y
Dilp2 x TrpA1	18_0404		Monitor43_11	22.9	2434.17	1498.87	935.3	Y
Dilp2 x TrpA1	18_0404		Monitor43_13	23.02	2509.75	1506.18	1003.57	Y
Dilp2 x TrpA1	18_0404		Monitor43_14	23.08	2568.49	1510.35	1058.14	Y
Dilp2 x TrpA1	18_0404		Monitor43_15	22.97	3083.47	1503.04	1580.43	Y
Dilp2 x TrpA1	18_0404		Monitor43_16	23.5	2283.03	1536.45	746.58	Y
Dilp2 x TrpA1	18_0404		Monitor43_17	23.32	1967.65	1524.97	442.68	Y
Dilp2 x TrpA1	18_0404		Monitor43_18	23.33	3158.61	1526.02	1632.59	Y
Dilp2 x TrpA1	18_0404		Monitor43_19	23.07	2444.53	1509.31	935.22	Y
Dilp2 x TrpA1	18_0404		Monitor43_20	22.87	2198.74	1496.78	701.96	Y
Dilp2 x TrpA1	18_0404		Monitor43_21	23.63	2609.26	1544.8	1064.46	Y
Dilp2 x TrpA1	18_0404		Monitor43_22	23.05	2930.22	1508.27	1421.95	Y
Dilp2 x TrpA1	18_0404		Monitor43_23	23.4	2413.91	1530.19	883.72	Y
Dilp2 x TrpA1	18_0404		Monitor43_24	23.17	2030.42	1515.58	514.84	Y
Dilp2 x TrpA1	18_0404		Monitor43_25	23.32	2924.24	1524.97	1399.27	Y
Dilp2 x TrpA1	18_0404		Monitor43_26	23.27	3138.84	1521.84	1617	Y
Dilp2 x TrpA1	18_0404		Monitor43_27	23.42	2451.49	1531.24	920.25	Y
Dilp2 x TrpA1	18_0404		Monitor43_28	23.27	3123.92	1521.84	1602.08	Y
Dilp2 x TrpA1	18_0404		Monitor43_29	23.13	2977.75	1513.49	1464.26	Y
Dilp2 x TrpA1	18_0404		Monitor43_30	23.2	3420.77	1517.66	1903.11	Y
Dilp2 x TrpA1	18_0404		Monitor43_31	23.43	2163.69	1532.28	631.41	Y
Dilp2 x TrpA1	18_0404		Monitor43_32	23.18	2578.54	1516.62	1061.92	Y
Genotype	Date	Dead	File Name	Period	Amplitude	Significance	Power	Rhythmic?
		1		23.169	2727.23	1517.63	1210.37	1
Iso x TrpA1	18_0404		Monitor44_01	23.3	2995.34	1523.93	1471.41	Y
Iso x TrpA1	18_0404		Monitor44_02	23.38	3245.63	1529.15	1716.48	Y
Iso x TrpA1	18_0404		Monitor44_03	23.27	2926.21	1521.84	1404.37	Y
Iso x TrpA1	18_0404		Monitor44_04	23.15	3275.36	1514.53	1760.83	Y
Iso x TrpA1	18_0404		Monitor44_05	23.22	2370.31	1518.71	851.6	Y
Iso x TrpA1	18_0404		Monitor44_06	23.22	1917.67	1518.71	398.96	Y
Iso x TrpA1	18_0404		Monitor44_07	22.8	2137.79	1492.6	645.19	Y
Iso x TrpA1	18_0404		Monitor44_08	23.15	2341.89	1514.53	827.36	Y
Iso x TrpA1	18_0404		Monitor44_09	23.18	3230.18	1516.62	1713.56	Y
Iso x TrpA1	18_0404		Monitor44_10	22.87	2865.55	1496.78	1368.77	Y
Iso x TrpA1	18_0404		Monitor44_11	22.83	2244.68	1494.69	749.99	Y
Iso x TrpA1	18_0404		Monitor44_12	23.38	2614.89	1529.15	1085.74	Y
Iso x TrpA1	18_0404		Monitor44_13	23.3	2725.16	1523.93	1201.23	Y
Iso x TrpA1	18_0404		Monitor44_14	23.03	2791.84	1507.22	1284.62	Y
Iso x TrpA1	18_0404		Monitor44_15	22.95	3001.64	1502	1499.64	Y
Iso x TrpA1	18_0404		Monitor44_16	22.9	2468.58	1498.87	969.71	Y
Iso x TrpA1	18_0404		Monitor44_17	23.1	2883.31	1511.4	1371.91	Y
Iso x TrpA1	18_0404		Monitor44_18	23.3	1938.35	1523.93	414.42	Y
Iso x TrpA1	18_0404		Monitor44_19	23.47	2984.22	1534.37	1449.85	Y
Iso x TrpA1	18_0404		Monitor44_20	23.17	2844.45	1515.58	1328.87	Y
Iso x TrpA1	18_0404		Monitor44_21	23.1	2272.33	1511.4	760.93	Y
Iso x TrpA1	18_0404		Monitor44_22	23.75	3284.35	1552.11	1732.24	Y
Iso x TrpA1	18_0404		Monitor44_23	23.1	3125.68	1511.4	1614.28	Y
Iso x TrpA1	18_0404		Monitor44_24	23.12	2552.44	1512.44	1040	Y
Iso x TrpA1	18_0404		Monitor44_25	23.45	2761.44	1533.32	1228.12	Y
Iso x TrpA1	18_0404		Monitor44_26	23.32	2245.89	1524.97	720.92	Y
Iso x TrpA1	18_0404		Monitor44_27	22.83	1902.18	1494.69	407.49	Y
Iso x TrpA1	18_0404	Dead	Monitor44_28
Iso x TrpA1	18_0404		Monitor44_29	23.13	3114.36	1513.49	1600.87	Y
Iso x TrpA1	18_0404		Monitor44_30	23.27	3962.15	1521.84	2440.31	Y
Iso x TrpA1	18_0404		Monitor44_31	23.22	2631.12	1518.71	1112.41	Y
Iso x TrpA1	18_0404		Monitor44_32	22.98	2853.59	1504.09	1349.5	Y

## Sheet: SIFa>dTrpA1 DAM Data
Genotype	Date	Dead	Rhythmic	File Name	Period	Amplitude	Significance	Power	Rhythmic?
		4	58		23.5362	3628.2	1540.99	2215.48	1
SIF-GAL4 x Iso	17_1207			Monitor31_01	23.8	3574.7	1555.24	2019.46	Y
SIF-GAL4 x Iso	17_1207			Monitor31_03	23.58	2966.7	1541.67	1425.03	Y
SIF-GAL4 x Iso	17_1207			Monitor31_04	23.4	3876.43	1530.19	1425.03	Y
SIF-GAL4 x Iso	17_1207			Monitor31_05	23.2	3121.82	1517.66	2346.24	Y
SIF-GAL4 x Iso	17_1207			Monitor31_06	23.28	4181.71	1522.88	1604.16	Y
SIF-GAL4 x Iso	17_1207			Monitor31_07	23.52	4917.36	1537.5	2658.83	Y
SIF-GAL4 x Iso	17_1207			Monitor31_08	23.57	4000.39	1540.63	3379.86	Y
SIF-GAL4 x Iso	17_1207			Monitor31_09	23.22	4051.52	1518.71	2459.76	Y
SIF-GAL4 x Iso	17_1207			Monitor31_10	23.35	3048.86	1527.06	2532.81	Y
SIF-GAL4 x Iso	17_1207			Monitor31_11	23.57	4525.58	1540.63	1521.8	Y
SIF-GAL4 x Iso	17_1207			Monitor31_12	23.45	4639.85	1533.32	2984.95	Y
SIF-GAL4 x Iso	17_1207			Monitor31_13	23.37	3548.19	1528.1	3106.53	Y
SIF-GAL4 x Iso	17_1207			Monitor31_14	23.15	4750.21	1514.53	2020.09	Y
SIF-GAL4 x Iso	17_1207			Monitor31_15	30.8	2206.24	1992.34	3235.68	Y
SIF-GAL4 x Iso	17_1207			Monitor31_16	23.4	2201	1530.19	213.9	Y
SIF-GAL4 x Iso	17_1207			Monitor31_17	23.18	3069.78	1516.62	670.81	Y
SIF-GAL4 x Iso	17_1207			Monitor31_18	23.67	3891.56	1546.89	1553.16	Y
SIF-GAL4 x Iso	17_1207			Monitor31_19	23.48	2832.82	1535.41	2344.67	Y
SIF-GAL4 x Iso	17_1207			Monitor31_20	23.65	3610.87	1545.85	1297.41	Y
SIF-GAL4 x Iso	17_1207			Monitor31_21	22.5	1689.54	1473.8	2065.02	Y
SIF-GAL4 x Iso	17_1207			Monitor31_22	23.3	4148.54	1523.93	215.74	Y
SIF-GAL4 x Iso	17_1207			Monitor31_23	23.55	4017.86	1539.59	2624.61	Y
SIF-GAL4 x Iso	17_1207			Monitor31_24	23.5	4150.08	1536.45	2478.27	Y
SIF-GAL4 x Iso	17_1207			Monitor31_25	23.92	3820.88	1562.54	2613.63	Y
SIF-GAL4 x Iso	17_1207			Monitor31_26	23.2	4172.72	1517.66	2258.34	Y
SIF-GAL4 x Iso	17_1207			Monitor31_27	23.42	4373.58	1531.24	2655.06	Y
SIF-GAL4 x Iso	17_1207			Monitor31_28	23.58	3511	1541.67	2842.34	Y
SIF-GAL4 x Iso	17_1207			Monitor31_29	23.17	3460.4	1515.58	1969.33	Y
SIF-GAL4 x Iso	17_1207			Monitor31_30	23.55	2395.82	1539.59	1944.82	Y
SIF-GAL4 x Iso	17_1207			Monitor31_31	23.65	3511.68	1545.85	856.23	Y
SIF-GAL4 x Iso	17_1207			Monitor31_32	23.37	3034.08	1528.1	1965.83	Y
SIF-GAL4 x Iso	18_0205			Monitor35_01	23.48	3851.72	1535.41	2316.31	Y
SIF-GAL4 x Iso	18_0205	Dead		Monitor35_02
SIF-GAL4 x Iso	18_0205			Monitor35_03	23.3	4132.45	1523.93	2608.52	Y
SIF-GAL4 x Iso	18_0205			Monitor35_04	23.53	3227.82	1538.54	1689.28	Y
SIF-GAL4 x Iso	18_0205			Monitor35_05	24.02	2775.79	1568.8	1206.99	Y
SIF-GAL4 x Iso	18_0205			Monitor35_06	23.62	4808.38	1543.76	3264.62	Y
SIF-GAL4 x Iso	18_0205			Monitor35_07	23.27	3833.23	1521.84	2311.39	Y
SIF-GAL4 x Iso	18_0205	Dead		Monitor35_08
SIF-GAL4 x Iso	18_0205			Monitor35_09	23.4	5420.32	1530.19	3890.13	Y
SIF-GAL4 x Iso	18_0205			Monitor35_10	23.37	3389.48	1528.1	1861.38	Y
SIF-GAL4 x Iso	18_0205			Monitor35_11	23.48	4068.66	1535.41	2533.25	Y
SIF-GAL4 x Iso	18_0205			Monitor35_12	23.4	2551.2	1530.19	1021.01	Y
SIF-GAL4 x Iso	18_0205			Monitor35_13	23.23	2878.07	1519.75	1358.32	Y
SIF-GAL4 x Iso	18_0205			Monitor35_14	23.23	4356.65	1519.75	2836.9	Y
SIF-GAL4 x Iso	18_0205			Monitor35_15	23.3	4094.4	1523.93	2570.47	Y
SIF-GAL4 x Iso	18_0205			Monitor35_16	23.22	4388.58	1518.71	2869.87	Y
SIF-GAL4 x Iso	18_0205			Monitor35_18	23.33	4282.51	1526.02	2756.49	Y
SIF-GAL4 x Iso	18_0205			Monitor35_19	23.37	3254.09	1528.1	1725.99	Y
SIF-GAL4 x Iso	18_0205			Monitor35_20	23.38	3258.16	1529.15	1729.01	Y
SIF-GAL4 x Iso	18_0205			Monitor35_21	23.35	5438.48	1527.06	3911.42	Y
SIF-GAL4 x Iso	18_0205			Monitor35_22	23.68	3381.8	1547.94	1833.86	Y
SIF-GAL4 x Iso	18_0205			Monitor35_23	23.47	2918.66	1534.37	1384.29	Y
SIF-GAL4 x Iso	18_0205	Dead		Monitor35_24
SIF-GAL4 x Iso	18_0205			Monitor35_25	23.3	4322.6	1523.93	2798.67	Y
SIF-GAL4 x Iso	18_0205			Monitor35_26	23.4	4267.68	1530.19	2737.49	Y
SIF-GAL4 x Iso	18_0205			Monitor35_27	23.37	4203.48	1528.1	2675.38	Y
SIF-GAL4 x Iso	18_0205			Monitor35_28	23.23	5167.4	1519.75	3647.65	Y
SIF-GAL4 x Iso	18_0205			Monitor35_29	23.12	3560.7	1512.44	2048.26	Y
SIF-GAL4 x Iso	18_0205			Monitor35_30	23.48	4306.55	1535.41	2771.14	Y
SIF-GAL4 x Iso	18_0205			Monitor35_31	23.42	4381.78	1531.24	2850.54	Y
SIF-GAL4 x Iso	18_0205	Dead		Monitor35_32		2026.93	1540.63
Genotype	Date	Dead	Rhythmic	File Name	Period	Amplitude	Significance	Power	Rhythmic?
		1	47		23.2236	1997.26	1514.84	497.844	0.7966
SIF-GAL4 x TrpA1	17_1207			Monitor33_01	23.2	1833.22	1517.66	315.56	Y
SIF-GAL4 x TrpA1	17_1207			Monitor33_02	23.35	1946.6	1527.06	419.54	Y
SIF-GAL4 x TrpA1	17_1207			Monitor33_03	23.35	1712.53	1527.06	185.47	Y
SIF-GAL4 x TrpA1	17_1207			Monitor33_04		1377.18	1362.96	14.22	Y
SIF-GAL4 x TrpA1	17_1207			Monitor33_06		1238.96	1269.73	0	N
SIF-GAL4 x TrpA1	17_1207			Monitor33_07	23.2	2638.54	1517.66	1120.88	Y
SIF-GAL4 x TrpA1	17_1207			Monitor33_08	23.58	1710.89	1541.67	169.22	Y
SIF-GAL4 x TrpA1	17_1207			Monitor33_09	23.08	2272.28	1510.35	761.93	Y
SIF-GAL4 x TrpA1	17_1207			Monitor33_10	22.77	2601.77	1490.51	1111.26	Y
SIF-GAL4 x TrpA1	17_1207			Monitor33_11		1561.67	1467.53	94.14	N
SIF-GAL4 x TrpA1	17_1207			Monitor33_12		2046.59	1989.23	57.36	N
SIF-GAL4 x TrpA1	17_1207			Monitor33_13	23.65	1722.35	1545.85	176.5	Y
SIF-GAL4 x TrpA1	17_1207			Monitor33_14	23.3	1742.39	1523.93	218.46	Y
SIF-GAL4 x TrpA1	17_1207			Monitor33_15	23.28	1894.69	1522.88	371.81	Y
SIF-GAL4 x TrpA1	17_1207			Monitor33_16	23.3	1635.39	1523.93	111.46	Y
SIF-GAL4 x TrpA1	17_1207			Monitor33_17		1508.68	1494.69	13.99	N
SIF-GAL4 x TrpA1	17_1207			Monitor33_18	23.23	1978.19	1519.75	458.44	Y
SIF-GAL4 x TrpA1	17_1207			Monitor33_19	21.82	1556.57	1430.95	125.62	Y
SIF-GAL4 x TrpA1	17_1207			Monitor33_20	22.75	1643.78	1489.47	154.31	Y
SIF-GAL4 x TrpA1	17_1207			Monitor33_21	22.42	1733.31	1468.57	264.74	Y
SIF-GAL4 x TrpA1	17_1207			Monitor33_22	22.43	1826.17	1469.62	356.55	Y
SIF-GAL4 x TrpA1	17_1207			Monitor33_23		1571.13	1546.89	24.24	N
SIF-GAL4 x TrpA1	17_1207			Monitor33_24	23.32	2174.72	1524.97	649.75	Y
SIF-GAL4 x TrpA1	17_1207			Monitor33_25	23.53	2307.31	1538.54	768.77	Y
SIF-GAL4 x TrpA1	17_1207			Monitor33_26	23.68	1880.47	1547.94	332.53	Y
SIF-GAL4 x TrpA1	17_1207			Monitor33_27		1543.13	1449.76	93.37	N
SIF-GAL4 x TrpA1	17_1207			Monitor33_28		1526.04	1476.93	49.11	N
SIF-GAL4 x TrpA1	17_1207			Monitor33_29		1269	1260.29	8.71	N
SIF-GAL4 x TrpA1	17_1207			Monitor33_30		1407.37	1361.91	45.46	N
SIF-GAL4 x TrpA1	17_1207			Monitor33_31	23.55	1758.41	1539.59	218.82	Y
SIF-GAL4 x TrpA1	17_1207			Monitor33_32	22.83	1755.77	1494.69	261.08	Y
SIF-GAL4 x TrpA1	18_0205			Monitor36_01	23.17	1727.98	1515.58	212.4	Y
SIF-GAL4 x TrpA1	18_0205			Monitor36_02	23.4	2990.18	1530.19	1459.99	Y
SIF-GAL4 x TrpA1	18_0205			Monitor36_03	22.93	2063.42	1500.96	562.46	Y
SIF-GAL4 x TrpA1	18_0205			Monitor36_05	23.7	2527.9	1548.98	978.92	Y
SIF-GAL4 x TrpA1	18_0205	Dead		Monitor36_06
SIF-GAL4 x TrpA1	18_0205			Monitor36_07	23.17	2048.79	1515.58	533.21	Y
SIF-GAL4 x TrpA1	18_0205			Monitor36_08	23.17	2171.7	1515.58	656.12	Y
SIF-GAL4 x TrpA1	18_0205			Monitor36_09	22.8	1991.99	1492.6	499.39	Y
SIF-GAL4 x TrpA1	18_0205			Monitor36_10	23.07	1882.91	1509.31	373.6	Y
SIF-GAL4 x TrpA1	18_0205			Monitor36_11	23.03	2254.56	1507.22	747.34	Y
SIF-GAL4 x TrpA1	18_0205			Monitor36_12	25.77	1866.22	1678.27	187.95	Y
SIF-GAL4 x TrpA1	18_0205			Monitor36_13	22.95	2210.88	1502	708.88	Y
SIF-GAL4 x TrpA1	18_0205			Monitor36_14	22.8	1693.65	1492.6	201.05	Y
SIF-GAL4 x TrpA1	18_0205			Monitor36_15	22.88	1842.15	1497.82	344.33	Y
SIF-GAL4 x TrpA1	18_0205			Monitor36_16	23.68	2355.02	1547.94	807.08	Y
SIF-GAL4 x TrpA1	18_0205			Monitor36_17	23.77	1725.4	1553.15	172.25	Y
SIF-GAL4 x TrpA1	18_0205			Monitor36_18		1576.42	1480.07	96.35	N
SIF-GAL4 x TrpA1	18_0205			Monitor36_19	23.17	2207.59	1515.58	692.01	Y
SIF-GAL4 x TrpA1	18_0205			Monitor36_20	23.07	2455.58	1509.31	946.27	Y
SIF-GAL4 x TrpA1	18_0205			Monitor36_21	23.02	3068.11	1506.18	1561.93	Y
SIF-GAL4 x TrpA1	18_0205			Monitor36_22		1636.34	1732.43	0	N
SIF-GAL4 x TrpA1	18_0205			Monitor36_23	23.85	3742.2	1558.37	2183.83	Y
SIF-GAL4 x TrpA1	18_0205			Monitor36_24	23.17	1850.16	1515.58	334.58	Y
SIF-GAL4 x TrpA1	18_0205			Monitor36_25	23.23	3410.21	1519.75	1890.46	Y
SIF-GAL4 x TrpA1	18_0205			Monitor36_26	23.4	2483.1	1530.19	952.91	Y
SIF-GAL4 x TrpA1	18_0205			Monitor36_27	23.1	2694.93	1511.4	1183.53	Y
SIF-GAL4 x TrpA1	18_0205			Monitor36_28	23.43	2196.29	1532.28	664.01	Y
SIF-GAL4 x TrpA1	18_0205			Monitor36_30	22.98	2260.07	1504.09	755.98	Y
SIF-GAL4 x TrpA1	18_0205			Monitor36_32	23.18	2229.27	1516.62	712.65	Y
Genotype	Date	Dead	Rhythmic	File Name	Period	Amplitude	Significance	Power	Rhythmic?
		0	62		23.4608	2670.22	1533.99	1136.22	1
Iso x TrpA1	17_1207			Monitor36_01	23.3	2475	1523.93	951.07	Y
Iso x TrpA1	17_1207			Monitor36_02	23.47	2371.61	1534.37	837.24	Y
Iso x TrpA1	17_1207			Monitor36_03	23.58	3044.61	1541.67	1502.94	Y
Iso x TrpA1	17_1207			Monitor36_04	23.47	2442.51	1534.37	908.14	Y
Iso x TrpA1	17_1207			Monitor36_05	23.9	2096.02	1561.5	534.52	Y
Iso x TrpA1	17_1207			Monitor36_06	23.38	2441.28	1529.15	912.13	Y
Iso x TrpA1	17_1207			Monitor36_07	23.85	1996.7	1558.37	438.33	Y
Iso x TrpA1	17_1207			Monitor36_08	23.82	2173.6	1556.28	617.32	Y
Iso x TrpA1	17_1207			Monitor36_09	23.8	2887.65	1555.24	1332.41	Y
Iso x TrpA1	17_1207			Monitor36_10	23.72	2971.91	1550.02	1421.89	Y
Iso x TrpA1	17_1207			Monitor36_11	23.78	3303.54	1554.2	1749.34	Y
Iso x TrpA1	17_1207			Monitor36_12	23.98	2363.6	1566.72	796.88	Y
Iso x TrpA1	17_1207			Monitor36_13	23.43	2593.51	1532.28	1061.23	Y
Iso x TrpA1	17_1207			Monitor36_14	24	2130.75	1567.76	562.99	Y
Iso x TrpA1	17_1207			Monitor36_15	23.6	3360.61	1542.72	1817.89	Y
Iso x TrpA1	17_1207			Monitor36_16	23.23	2693.33	1519.75	1173.58	Y
Iso x TrpA1	17_1207			Monitor36_17	23.55	2189.1	1539.59	649.51	Y
Iso x TrpA1	17_1207			Monitor36_18	23.53	3257.79	1538.54	1719.25	Y
Iso x TrpA1	17_1207			Monitor36_19	23.23	2376.17	1519.75	856.42	Y
Iso x TrpA1	17_1207			Monitor36_20	23.37	2818.05	1528.1	1289.95	Y
Iso x TrpA1	17_1207			Monitor36_21	23.58	2557.12	1541.67	1015.45	Y
Iso x TrpA1	17_1207			Monitor36_22	23.48	2519.62	1535.41	984.21	Y
Iso x TrpA1	17_1207			Monitor36_23	23.68	3434.34	1547.94	1886.4	Y
Iso x TrpA1	17_1207			Monitor36_24	23.25	2216.68	1520.8	695.88	Y
Iso x TrpA1	17_1207			Monitor36_25	23.62	3027.65	1543.76	1483.89	Y
Iso x TrpA1	17_1207			Monitor36_26	23.3	2001.82	1523.93	477.89	Y
Iso x TrpA1	17_1207			Monitor36_27	23.45	3234.32	1533.32	1701	Y
Iso x TrpA1	17_1207			Monitor36_28	23.1	2233.72	1511.4	722.32	Y
Iso x TrpA1	17_1207			Monitor36_29	23.75	2259.1	1552.11	706.99	Y
Iso x TrpA1	17_1207			Monitor36_30	23.52	2182.59	1537.5	645.09	Y
Iso x TrpA1	17_1207			Monitor36_31	23.7	2530.86	1548.98	981.88	Y
Iso x TrpA1	17_1207			Monitor36_32	23.42	3164.27	1531.24	1633.03	Y
Iso x TrpA1	18_0205			Monitor38_01	23.1	2884.08	1511.4	1372.68	Y
Iso x TrpA1	18_0205			Monitor38_02	23.42	3061.28	1531.24	1530.04	Y
Iso x TrpA1	18_0205			Monitor38_03	23.23	2697.74	1519.75	1177.99	Y
Iso x TrpA1	18_0205			Monitor38_04	23.57	2760.61	1540.63	1219.98	Y
Iso x TrpA1	18_0205			Monitor38_05	23.27	3188.82	1521.84	1666.98	Y
Iso x TrpA1	18_0205			Monitor38_06	24.17	2590.41	1578.19	1012.22	Y
Iso x TrpA1	18_0205			Monitor38_07	22.88	2222.64	1497.82	724.82	Y
Iso x TrpA1	18_0205			Monitor38_08	23.62	2697.83	1543.76	1154.07	Y
Iso x TrpA1	18_0205			Monitor38_09	23.03	1889.2	1507.22	381.98	Y
Iso x TrpA1	18_0205			Monitor38_10	23.38	3540.47	1529.15	2011.32	Y
Iso x TrpA1	18_0205			Monitor38_11	24.32	2018.55	1587.58	430.97	Y
Iso x TrpA1	18_0205			Monitor38_12	22.93	2003.9	1500.96	502.94	Y
Iso x TrpA1	18_0205			Monitor38_13	22.8	2120.6	1492.6	628	Y
Iso x TrpA1	18_0205			Monitor38_14	23.32	2527.15	1524.97	1002.18	Y
Iso x TrpA1	18_0205			Monitor38_16	23.32	2425.38	1524.97	900.41	Y
Iso x TrpA1	18_0205			Monitor38_17	23.35	2990.63	1527.06	1463.57	Y
Iso x TrpA1	18_0205			Monitor38_18	23	2238.2	1505.13	733.07	Y
Iso x TrpA1	18_0205			Monitor38_20	23.47	3292.65	1534.37	1758.28	Y
Iso x TrpA1	18_0205			Monitor38_21	23.42	2766.24	1531.24	1235	Y
Iso x TrpA1	18_0205			Monitor38_22	22.92	2537.08	1499.91	1037.17	Y
Iso x TrpA1	18_0205			Monitor38_23	23.2	2824.47	1517.66	1306.81	Y
Iso x TrpA1	18_0205			Monitor38_24	23.45	2562.49	1533.32	1029.17	Y
Iso x TrpA1	18_0205			Monitor38_25	23.67	2796.96	1546.89	1250.07	Y
Iso x TrpA1	18_0205			Monitor38_26	23.33	2245.73	1526.02	719.71	Y
Iso x TrpA1	18_0205			Monitor38_27	23.2	3964.24	1517.66	2446.58	Y
Iso x TrpA1	18_0205			Monitor38_28	23.23	2789.99	1519.75	1270.24	Y
Iso x TrpA1	18_0205			Monitor38_29	23.45	3314.07	1533.32	1780.75	Y
Iso x TrpA1	18_0205			Monitor38_30	23.6	3434.03	1542.72	1891.31	Y
Iso x TrpA1	18_0205			Monitor38_31	23.33	2722.44	1526.02	1196.42	Y
Iso x TrpA1	18_0205			Monitor38_32	23.75	3096.13	1552.11	1544.02	Y

## Sheet: DILP2>Kir2.1TS DAM Data
Genotype	Date	Dead	File Name	Period	Amplitude	Significance	Power	Rhythmic?
		0		23.4081	3069.09	1530.71	1538.38	1
Dilp2 x Iso	19_0212		Monitor40_01	23.42	2615.52	1531.24	1084.28	Y
Dilp2 x Iso	19_0212		Monitor40_02	23.32	2532.54	1524.97	1007.57	Y
Dilp2 x Iso	19_0212		Monitor40_03	23.42	3733.49	1531.24	2202.25	Y
Dilp2 x Iso	19_0212		Monitor40_04	23.03	2193.07	1507.22	685.85	Y
Dilp2 x Iso	19_0212		Monitor40_05	23.35	2576.98	1527.06	1049.92	Y
Dilp2 x Iso	19_0212		Monitor40_06	23.38	3495.13	1529.15	1965.98	Y
Dilp2 x Iso	19_0212		Monitor40_07	23.22	1775.63	1518.71	256.92	Y
Dilp2 x Iso	19_0212		Monitor40_08	23.38	2626.26	1529.15	1097.11	Y
Dilp2 x Iso	19_0212		Monitor40_09	23.52	3096.48	1537.5	1558.98	Y
Dilp2 x Iso	19_0212		Monitor40_10	23.4	2804.57	1530.19	1274.38	Y
Dilp2 x Iso	19_0212		Monitor40_11	23.2	3584.19	1517.66	2066.53	Y
Dilp2 x Iso	19_0212		Monitor40_12	23.48	2846.03	1535.41	1310.62	Y
Dilp2 x Iso	19_0212		Monitor40_13	23.25	2454.19	1520.8	933.39	Y
Dilp2 x Iso	19_0212		Monitor40_14	23.27	3210.83	1521.84	1688.99	Y
Dilp2 x Iso	19_0212		Monitor40_15	23.87	3363.97	1559.41	1804.56	Y
Dilp2 x Iso	19_0212		Monitor40_16	23.18	2422.65	1516.62	906.03	Y
Dilp2 x Iso	19_0212		Monitor40_17	23.23	2423.57	1519.75	903.82	Y
Dilp2 x Iso	19_0212		Monitor40_18	23.5	2759.09	1536.45	1222.64	Y
Dilp2 x Iso	19_0212		Monitor40_19	23.4	4352.88	1530.19	2822.69	Y
Dilp2 x Iso	19_0212		Monitor40_20	23.35	3955.2	1527.06	2428.14	Y
Dilp2 x Iso	19_0212		Monitor40_21	23.5	4121.4	1536.45	2584.95	Y
Dilp2 x Iso	19_0212		Monitor40_22	23.55	3600.8	1539.59	2061.21	Y
Dilp2 x Iso	19_0212		Monitor40_23	23.58	2637.34	1541.67	1095.67	Y
Dilp2 x Iso	19_0212		Monitor40_24	23.57	3644.78	1540.63	2104.15	Y
Dilp2 x Iso	19_0212		Monitor40_25	23.28	3700.2	1522.88	2177.32	Y
Dilp2 x Iso	19_0212		Monitor40_26	23.78	2686.5	1554.2	1132.3	Y
Dilp2 x Iso	19_0212		Monitor40_27	23.23	3008.54	1519.75	1488.79	Y
Dilp2 x Iso	19_0212		Monitor40_28	23.42	3796.64	1531.24	2265.4	Y
Dilp2 x Iso	19_0212		Monitor40_29	23.43	1992.74	1532.28	460.46	Y
Dilp2 x Iso	19_0212		Monitor40_30	23.75	3452.52	1552.11	1900.41	Y
Dilp2 x Iso	19_0212		Monitor40_31	23.37	2986.11	1528.1	1458.01	Y
Dilp2 x Iso	19_0212		Monitor40_32	23.43	3761.07	1532.28	2228.79	Y
Genotype	Date	Dead	File Name	Period	Amplitude	Significance	Power	Rhythmic?
		5		23.5248	3067.53	1541.8	1773.01	1
Dilp2 x TubGAL80ts; Kir2.1	19_0212		Monitor41_01	23.42	3320.29	1531.24	1789.05	Y
Dilp2 x TubGAL80ts; Kir2.1	19_0212		Monitor41_02	23.5	3434.91	1536.45	1898.46	Y
Dilp2 x TubGAL80ts; Kir2.1	19_0212		Monitor41_03	23.73	3700.85	1551.07	2149.78	Y
Dilp2 x TubGAL80ts; Kir2.1	19_0212		Monitor41_04	23.38	3213.29	1529.15	1684.14	Y
Dilp2 x TubGAL80ts; Kir2.1	19_0212		Monitor41_05	23.08	2070.12	1510.35	559.77	Y
Dilp2 x TubGAL80ts; Kir2.1	19_0212		Monitor41_06	23.87	4375.97	1559.41	2816.56	Y
Dilp2 x TubGAL80ts; Kir2.1	19_0212		Monitor41_07	23.47	3694.45	1534.37	2160.08	Y
Dilp2 x TubGAL80ts; Kir2.1	19_0212	Dead	Monitor41_08
Dilp2 x TubGAL80ts; Kir2.1	19_0212	Dead	Monitor41_09
Dilp2 x TubGAL80ts; Kir2.1	19_0212		Monitor41_10	23.05	1823.49	1508.27	315.22	Y
Dilp2 x TubGAL80ts; Kir2.1	19_0212		Monitor41_11	23.5	3417.68	1536.45	1881.23	Y
Dilp2 x TubGAL80ts; Kir2.1	19_0212		Monitor41_12	23.38	3406.8	1529.15	1877.65	Y
Dilp2 x TubGAL80ts; Kir2.1	19_0212		Monitor41_13	23.65	2096.18	1545.85	550.33	Y
Dilp2 x TubGAL80ts; Kir2.1	19_0212		Monitor41_14	23.25	3282.28	1520.8	1761.48	Y
Dilp2 x TubGAL80ts; Kir2.1	19_0212		Monitor41_15	23.33	3968.56	1526.02	2442.54	Y
Dilp2 x TubGAL80ts; Kir2.1	19_0212		Monitor41_16	23.42	3254.98	1531.24	1723.74	Y
Dilp2 x TubGAL80ts; Kir2.1	19_0212	Dead	Monitor41_17
Dilp2 x TubGAL80ts; Kir2.1	19_0212		Monitor41_18	23.7	3987.63	1548.98	2438.65	Y
Dilp2 x TubGAL80ts; Kir2.1	19_0212		Monitor41_19	23.43	2646.65	1532.28	1114.37	Y
Dilp2 x TubGAL80ts; Kir2.1	19_0212		Monitor41_20	23.7	3815.55	1548.98	2266.57	Y
Dilp2 x TubGAL80ts; Kir2.1	19_0212	Dead	Monitor41_21
Dilp2 x TubGAL80ts; Kir2.1	19_0212		Monitor41_22	23.7	4287.33	1548.98	2738.35	Y
Dilp2 x TubGAL80ts; Kir2.1	19_0212		Monitor41_23	23.82	2784.13	1556.28	1227.85	Y
Dilp2 x TubGAL80ts; Kir2.1	19_0212		Monitor41_24	23.43	3291.1	1532.28	1758.82	Y
Dilp2 x TubGAL80ts; Kir2.1	19_0212		Monitor41_25	23.28	2231.5	1522.88	708.62	Y
Dilp2 x TubGAL80ts; Kir2.1	19_0212		Monitor41_26	23.75	3752.54	1552.11	2200.43	Y
Dilp2 x TubGAL80ts; Kir2.1	19_0212		Monitor41_27	23.42	4690.65	1531.24	3159.41	Y
Dilp2 x TubGAL80ts; Kir2.1	19_0212		Monitor41_28	23.97	2516.36	1565.67	950.69	Y
Dilp2 x TubGAL80ts; Kir2.1	19_0212	Dead	Monitor41_29
Dilp2 x TubGAL80ts; Kir2.1	19_0212		Monitor41_30	23.97	4124.54	1565.67	2558.87	Y
Dilp2 x TubGAL80ts; Kir2.1	19_0212		Monitor41_31	23.72	3234.47	1550.02	1684.45	Y
Dilp2 x TubGAL80ts; Kir2.1	19_0212		Monitor41_32	23.25	2975	1520.8	1454.2	Y
Genotype	Date	Dead	File Name	Period	Amplitude	Significance	Power	Rhythmic?
		5		23.6792	2763.21	1534.58	1433.94	1
Iso x TubGAL80ts; Kir2.1	19_0212		Monitor42_01	23.8	2675.85	1555.24	1120.61	Y
Iso x TubGAL80ts; Kir2.1	19_0212		Monitor42_02	23.77	2045.73	1553.15	492.58	Y
Iso x TubGAL80ts; Kir2.1	19_0212		Monitor42_03	23.8	3476.58	1555.24	1921.34	Y
Iso x TubGAL80ts; Kir2.1	19_0212		Monitor42_04	23.95	3490.69	1564.63	1926.06	Y
Iso x TubGAL80ts; Kir2.1	19_0212		Monitor42_05	23.82	3491.73	1556.28	1935.45	Y
Iso x TubGAL80ts; Kir2.1	19_0212		Monitor42_06	23.5	3126.66	1536.45	1590.21	Y
Iso x TubGAL80ts; Kir2.1	19_0212		Monitor42_07	23.88	1781.9	1560.46	221.44	Y
Iso x TubGAL80ts; Kir2.1	19_0212		Monitor42_08	23.47	3062.07	1534.37	1527.7	Y
Iso x TubGAL80ts; Kir2.1	19_0212		Monitor42_09	23.27	2032.73	1521.84	510.89	Y
Iso x TubGAL80ts; Kir2.1	19_0212		Monitor42_10	23.38	2551.54	1529.15	1022.39	Y
Iso x TubGAL80ts; Kir2.1	19_0212		Monitor42_11	23.97	3178.55	1565.67	1612.88	Y
Iso x TubGAL80ts; Kir2.1	19_0212		Monitor42_12	23.77	3122.28	1553.15	1569.13	Y
Iso x TubGAL80ts; Kir2.1	19_0212		Monitor42_13	23.78	2482.02	1554.2	927.82	Y
Iso x TubGAL80ts; Kir2.1	19_0212		Monitor42_15	23.97	2837.81	1565.67	1272.14	Y
Iso x TubGAL80ts; Kir2.1	19_0212		Monitor42_16	23.52	2791.41	1537.5	1253.91	Y
Iso x TubGAL80ts; Kir2.1	19_0212		Monitor42_17	23.38	2825.56	1529.15	1296.41	Y
Iso x TubGAL80ts; Kir2.1	19_0212		Monitor42_18	23.37	2984.53	1528.1	1456.43	Y
Iso x TubGAL80ts; Kir2.1	19_0212		Monitor42_19	23.78	2419.89	1554.2	865.69	Y
Iso x TubGAL80ts; Kir2.1	19_0212		Monitor42_20	23.98	2282.01	1566.72	715.29	Y
Iso x TubGAL80ts; Kir2.1	19_0212	Dead	Monitor42_21
Iso x TubGAL80ts; Kir2.1	19_0212		Monitor42_22	23.5	4374.92	1536.45	2838.47	Y
Iso x TubGAL80ts; Kir2.1	19_0212		Monitor42_23	23.98	3258.54	1566.72	1691.82	Y
Iso x TubGAL80ts; Kir2.1	19_0212	Dead	Monitor42_24
Iso x TubGAL80ts; Kir2.1	19_0212	Dead	Monitor42_25
Iso x TubGAL80ts; Kir2.1	19_0212		Monitor42_26	23.75	3569.12	1552.11	2017.01	Y
Iso x TubGAL80ts; Kir2.1	19_0212		Monitor42_27	23.4	2793.88	1530.19	1263.69	Y
Iso x TubGAL80ts; Kir2.1	19_0212	Dead	Monitor42_29
Iso x TubGAL80ts; Kir2.1	19_0212		Monitor42_30	23.62	4483.76	1543.76	2940	Y
Iso x TubGAL80ts; Kir2.1	19_0212	Dead	Monitor42_31
Iso x TubGAL80ts; Kir2.1	19_0212		Monitor42_32	23.57	3399.82	1540.63	1859.19	Y

## Sheet: SIFa>Kir2.1TS DAM Data
Genotype	Date	Dead	File Name	Period	Amplitude	Significance	Power	Rhythmic?
		4		23.3981	3666.03	1535.81	2415.13	1
SIF-GAL4 x Iso	18_0205		Monitor35_01	23.48	3851.72	1535.41	2316.31	Y
SIF-GAL4 x Iso	18_0205	Dead	Monitor35_02					Y
SIF-GAL4 x Iso	18_0205		Monitor35_03	23.3	4132.45	1523.93	2608.52	Y
SIF-GAL4 x Iso	18_0205		Monitor35_04	23.53	3227.82	1538.54	1689.28	Y
SIF-GAL4 x Iso	18_0205		Monitor35_05	24.02	2775.79	1568.8	1206.99	Y
SIF-GAL4 x Iso	18_0205		Monitor35_06	23.62	4808.38	1543.76	3264.62	Y
SIF-GAL4 x Iso	18_0205		Monitor35_07	23.27	3833.23	1521.84	2311.39	Y
SIF-GAL4 x Iso	18_0205	Dead	Monitor35_08
SIF-GAL4 x Iso	18_0205		Monitor35_09	23.4	5420.32	1530.19	3890.13	Y
SIF-GAL4 x Iso	18_0205		Monitor35_10	23.37	3389.48	1528.1	1861.38	Y
SIF-GAL4 x Iso	18_0205		Monitor35_11	23.48	4068.66	1535.41	2533.25	Y
SIF-GAL4 x Iso	18_0205		Monitor35_12	23.4	2551.2	1530.19	1021.01	Y
SIF-GAL4 x Iso	18_0205		Monitor35_13	23.23	2878.07	1519.75	1358.32	Y
SIF-GAL4 x Iso	18_0205		Monitor35_14	23.23	4356.65	1519.75	2836.9	Y
SIF-GAL4 x Iso	18_0205		Monitor35_15	23.3	4094.4	1523.93	2570.47	Y
SIF-GAL4 x Iso	18_0205		Monitor35_16	23.22	4388.58	1518.71	2869.87	Y
SIF-GAL4 x Iso	18_0205		Monitor35_18	23.33	4282.51	1526.02	2756.49	Y
SIF-GAL4 x Iso	18_0205		Monitor35_19	23.37	3254.09	1528.1	1725.99	Y
SIF-GAL4 x Iso	18_0205		Monitor35_20	23.38	3258.16	1529.15	1729.01	Y
SIF-GAL4 x Iso	18_0205		Monitor35_21	23.35	5438.48	1527.06	3911.42	Y
SIF-GAL4 x Iso	18_0205		Monitor35_22	23.68	3381.8	1547.94	1833.86	Y
SIF-GAL4 x Iso	18_0205		Monitor35_23	23.47	2918.66	1534.37	1384.29	Y
SIF-GAL4 x Iso	18_0205	Dead	Monitor35_24
SIF-GAL4 x Iso	18_0205		Monitor35_25	23.3	4322.6	1523.93	2798.67	Y
SIF-GAL4 x Iso	18_0205		Monitor35_26	23.4	4267.68	1530.19	2737.49	Y
SIF-GAL4 x Iso	18_0205		Monitor35_27	23.37	4203.48	1528.1	2675.38	Y
SIF-GAL4 x Iso	18_0205		Monitor35_28	23.23	5167.4	1519.75	3647.65	Y
SIF-GAL4 x Iso	18_0205		Monitor35_29	23.12	3560.7	1512.44	2048.26	Y
SIF-GAL4 x Iso	18_0205		Monitor35_30	23.48	4306.55	1535.41	2771.14	Y
SIF-GAL4 x Iso	18_0205		Monitor35_31	23.42	4381.78	1531.24	2850.54	Y
SIF-GAL4 x Iso	18_0205	Dead	Monitor35_32		2026.93	1540.63		Y
Genotype	Date	Dead	File Name	Period	Amplitude	Significance	Power	Rhythmic?
		23		23.5312	1592.31	1327.17	2287.06	1
SIF-GAL4 x Kir2.1	18_0205	Dead	Monitor37_01
SIF-GAL4 x Kir2.1	18_0205		Monitor37_02	23.68	4730.6	1547.94	3182.66	Y
SIF-GAL4 x Kir2.1	18_0205	Dead	Monitor37_03
SIF-GAL4 x Kir2.1	18_0205	Dead	Monitor37_04
SIF-GAL4 x Kir2.1	18_0205	Dead	Monitor37_05
SIF-GAL4 x Kir2.1	18_0205	Dead	Monitor37_06
SIF-GAL4 x Kir2.1	18_0205	Dead	Monitor37_07
SIF-GAL4 x Kir2.1	18_0205	Dead	Monitor37_08
SIF-GAL4 x Kir2.1	18_0205		Monitor37_09	23.53	3267.73	1538.54	1729.19	Y
SIF-GAL4 x Kir2.1	18_0205	Dead	Monitor37_10
SIF-GAL4 x Kir2.1	18_0205	Dead	Monitor37_11
SIF-GAL4 x Kir2.1	18_0205	Dead	Monitor37_12
SIF-GAL4 x Kir2.1	18_0205	Dead	Monitor37_13
SIF-GAL4 x Kir2.1	18_0205	Dead	Monitor37_14
SIF-GAL4 x Kir2.1	18_0205	Dead	Monitor37_16
SIF-GAL4 x Kir2.1	18_0205	Dead	Monitor37_17
SIF-GAL4 x Kir2.1	18_0205		Monitor37_18	23.8	4107.89	1555.24	2552.65	Y
SIF-GAL4 x Kir2.1	18_0205	Dead	Monitor37_19
SIF-GAL4 x Kir2.1	18_0205		Monitor37_20	23.37	5710.05	1528.1	4181.95	Y
SIF-GAL4 x Kir2.1	18_0205	Dead	Monitor37_21
SIF-GAL4 x Kir2.1	18_0205	Dead	Monitor37_22
SIF-GAL4 x Kir2.1	18_0205	Dead	Monitor37_23
SIF-GAL4 x Kir2.1	18_0205	Dead	Monitor37_24
SIF-GAL4 x Kir2.1	18_0205	Dead	Monitor37_25
SIF-GAL4 x Kir2.1	18_0205		Monitor37_26	23.47	3227.76	1534.37	1693.39	Y
SIF-GAL4 x Kir2.1	18_0205		Monitor37_27	23.28	3816.88	1522.88	2294	Y
SIF-GAL4 x Kir2.1	18_0205	Dead	Monitor37_28
SIF-GAL4 x Kir2.1	18_0205		Monitor37_29	23.75	2998.29	1552.11	1446.18	Y
SIF-GAL4 x Kir2.1	18_0205		Monitor37_30	23.37	2744.54	1528.1	1216.44	Y
SIF-GAL4 x Kir2.1	18_0205	Dead	Monitor37_31
SIF-GAL4 x Kir2.1	18_0205	Dead	Monitor37_32
Genotype	Notes	Dead	File Name	Period	Amplitude	Significance	Power	Rhythmic?
		0		23.6588	2993.17	1546.33	1446.83	1
Iso x Kir2.1	18_0205		Monitor39_01	23.07	1674.88	1509.31	165.57	Y
Iso x Kir2.1	18_0205		Monitor39_02	23.65	3253.61	1545.85	1707.76	Y
Iso x Kir2.1	18_0205		Monitor39_03	23.77	3101.19	1553.15	1548.04	Y
Iso x Kir2.1	18_0205		Monitor39_04	23.58	2561.63	1541.67	1019.96	Y
Iso x Kir2.1	18_0205		Monitor39_05	23.72	2484.19	1550.02	934.17	Y
Iso x Kir2.1	18_0205		Monitor39_06	23.63	3446.58	1544.8	1901.78	Y
Iso x Kir2.1	18_0205		Monitor39_07	24.23	2615.78	1582.37	1033.41	Y
Iso x Kir2.1	18_0205		Monitor39_08	23.63	3252.07	1544.8	1707.27	Y
Iso x Kir2.1	18_0205		Monitor39_09	23.37	2507.74	1528.1	979.64	Y
Iso x Kir2.1	18_0205		Monitor39_10	23.02	1926.25	1506.18	420.07	Y
Iso x Kir2.1	18_0205		Monitor39_11	23.82	3343.03	1556.28	1786.75	Y
Iso x Kir2.1	18_0205		Monitor39_12	23.63	3614.75	1544.8	2069.95	Y
Iso x Kir2.1	18_0205		Monitor39_13	23.52	2561.28	1537.5	1023.78	Y
Iso x Kir2.1	18_0205		Monitor39_14	23.93	2529.97	1563.59	966.38	Y
Iso x Kir2.1	18_0205		Monitor39_15	23.75	3286.22	1552.11	1734.11	Y
Iso x Kir2.1	18_0205		Monitor39_16	23.95	3319.03	1564.63	1754.4	Y
Iso x Kir2.1	18_0205		Monitor39_17	23.87	2504	1559.41	944.59	Y
Iso x Kir2.1	18_0205		Monitor39_18	23.87	3988.51	1559.41	2429.1	Y
Iso x Kir2.1	18_0205		Monitor39_19	23.37	3627.47	1528.1	2099.37	Y
Iso x Kir2.1	18_0205		Monitor39_20	23.58	4199.31	1541.67	2657.64	Y
Iso x Kir2.1	18_0205		Monitor39_21	23.57	2495.21	1540.63	954.58	Y
Iso x Kir2.1	18_0205		Monitor39_22	23.77	2501.86	1553.15	948.71	Y
Iso x Kir2.1	18_0205		Monitor39_23	23.87	2757.29	1559.41	1197.88	Y
Iso x Kir2.1	18_0205		Monitor39_24	23.48	2038.28	1535.41	502.87	Y
Iso x Kir2.1	18_0205		Monitor39_25	23.4	2426.65	1530.19	896.46	Y
Iso x Kir2.1	18_0205		Monitor39_26	23.82	2615.81	1556.28	1059.53	Y
Iso x Kir2.1	18_0205		Monitor39_27	23.72	4647.91	1550.02	3097.89	Y
Iso x Kir2.1	18_0205		Monitor39_28	23.57	3682.26	1540.63	2141.63	Y
Iso x Kir2.1	18_0205		Monitor39_29	23.8	4085.25	1555.24	2530.01	Y
Iso x Kir2.1	18_0205		Monitor39_30	23.53	3588.53	1538.54	2049.99	Y
Iso x Kir2.1	18_0205		Monitor39_31	23.87	2257.73	1559.41	698.32	Y
Iso x Kir2.1	18_0205		Monitor39_32	23.72	2887.03	1550.02	1337.01	Y

[truncated: 9 more sheets: SIFa>reaper DAM Data, SIFa1 FLIC Data, SIFa2 FLIC Data, SIFa RNAi FLIC Data, SIFa Rescue FLIC Data, SIFa1 DAM Data, SIFa2 DAM Data, SIF Rescue DAM Data, SIFa RNAi DAM Data]
