# Supplementary material for: A circadian output center controlling feeding:fasting rhythms in Drosophila
Source: PLoS Genet. 2019 Nov 6;15(11):e1008478. doi: 10.1371/journal.pgen.1008478 (PMC6860455; doi:10.1371/journal.pgen.1008478)
Supplement: S2 Dataset — (XLSX) [file pgen.1008478.s010.xlsx]

## Sheet: TrpA1 feeding duration
Total feeding duration during 6-day FLIC experiment
	DILP2-GAL4>+	+>UAS-dTrpA1	DILP2>dTrpA1
	1426.2	3325	1481.4
	1397.8	1771.2	2486.4		Genotype	ANOVA and Tukey HSD Tests
	1313.6	1484	1278.4		DILP2-GAL4>+	ANOVA: F(2,157) = 12.01, p=1.4e-5
	1224.8	2940.2	1601.6		+>UAS-dTrpA1	TukeyHSD p-values:
	1397.6	1527.6	3023.8		DILP2>dTrpA1	DILP2>+ : DILP2>dTrpA1 = 3.004e-4
	2888.2	918.8	2672			+>dTrpA1 : DILP2>dTrpA1 = 3.63e-5
	1578.8	2634.6	2598.8			DILP2>+ : + >dTrpA1 = 0.868
	901	2870.8	2930.8
	1656.6	1172	2394
	1065.8	2218.6	1969.2
	923.6	2833.6	4082
	2622.2	1082.8	1415.8
	1872.6	1019.8	3716.2
	2657.8	2464	1634
	1326	1670.4	2270.6
	2136	2071	3764.4
	1678.4	965.2	3074.8
	1339.8	1637	1772.8
	1168	1592.6	2018
	3345.6	4127.4	5106.2
	3691	1473.6	2559.2
	2407.6	2945.8	2276.2
	2556.2	2585.6	3323.8
	1686.8	1944.8	4162.8
	1778	3969.8	2446.4
	2585.4	2206.2	3495
	1369	1421.4	3131.2
	1433.4	1570.6	4198.4
	2849	1779.6	3754.8
	4833.2	934.8	2537.4
	1999.6	3154.4	2821.6
	1473.6	3014.6	2352.2
	2755	1862.2	3879.2
	2590	1293.8	3413.2
	2411.2	2862.4	2215.8
	2363.2	1200.8	3071.4
	2761.6	846.2	3019.6
	2074.2	3426.2	3824.6
	1821.4	1547	2859.6
	2232	1459	1985.4
	3387.8	2165.4	3101.8
	3188.6	2160.6	2959
	2639	2003.2	1532.6
	1072.8	2212.8	817.2
	2778.8	2247.4	1857
	52.6	498.8	1878
	740	1259	844.2
	1339.2	2649.8	3229.2
	1660.8	501	1881.4
	677.2	1156.8	2711.8
	1408.8	374
	1933.4	495.2
	2134.8	1086.6
	1892.4	886.6
		1955
		2152.2
average	1972.19	1886.25	2668.62
std deviation	863.271	882.748	926.132
std error	117.476	117.962	130.975
	SIFa-GAL4>+	+>UAS-dTrpA1	SIFa>dTrpA1
	1336.6	924.8	1827.8
	1061.8	2035.6	4420		Genotype	ANOVA and Tukey HSD Tests
	1414.4	1580	3395		SIFa-GAL4>+	ANOVA: F(2,133) = 17.65, p=1.6e-7
	1874	3097.8	2463.8		+>UAS-dTrpA1	TukeyHSD p-values:
	646	1579.8	1282		SIFa>dTrpA1	SIFa>+ : SIFa>dTrpA1 = 1.3e-6
	1091.2	1222	2091			+>dTrpA1 : SIFa>dTrpA1 = 2.42e-5
	982.8	2089.8	1867.6			SIFa>+ : + >dTrpA1 = 0.665
	1084.4	2307.2	2394.6
	986.2	2721.6	8679.8
	1246.8	3669.2	2788.4
	1712	1760.6	2345.8
	1287.2	2796.8	1754.4
	780.8	1787.4	5294.4
	901.6	2594.4	925
	515.8	2591.2	2355.6
	2021	2933	1732.2
	911	1237.4	953
	868.2	2126.2	2632.4
	915.2	1211.8	1947.8
	1721.8	2360.8	2420
	1134	4351	1486
	936.8	3994.8	1390.4
	1260.4	1716.2	4247.4
	2001.4	2135	1044
	2487	2658	1184.6
	1501.4	2879.8	1881.2
	1606.6	2542.6	1336.6
	547.2	1424	3283.8
	1147	2090.8	2315
	194.8	1526	1129.8
	1724.4	2222.2	823.8
	746.2	1908.8	4748.4
	1303.4	3195.6	2032
	1258.4	2320.6	2707.2
	1091	1668.4	2055
	1279.6	2058	1978.6
	1258.6	1433	1962.8
	1194.2	1609
	1303.8	3168.6
	1783	2981.2
	1448.6	1562.6
	711.6	1643.6
	1554	1708.4
	2295.6	2460
	3395.4
	1020.2
	637.2
	1142.2
	1399.6
	2103.8
	1546.4
	764.2
	1601
	2535
	1269.2
average	1318.95	2224.67	2410.19
std deviation	565.394	761.898	1504.52
std error	76.2376	114.86	247.342

## Sheet: SIFa Mutant feeding duration
Total feeding duration during 6-day FLIC experiment
	SIFa1/+	SIFa1			SIFa2/+	SIFa2
	3757.4	3198.4			2292.6	2327.2
	2765.2	3780			2847.2	2973
	3109.4	4282			1623	3977.2
	3184	2720.4			1239.6	3234
	1962.2	3965.4			2955.6	3048.4
	1933.8	3309.8			1815.4	2499
	2765.8	3900.8			2116.2	3395.2
	3188.2	3445.8			1476.4	2407
	2735.6	2986.6			1563.8	3643
	4713.2	5128.4			2269.4	1512.4
	1483.8	5853.8			1248	2306.2
	4333.8	3430.8			1424.4	3349
	3086.4	2504			1962.4	4496.8
	3286.4	3855			1990	2815.4
	3672.4	7217.6			2160.6	1174
	3130.4	3797.2			2058.8	2526.6
	3486.8	3364.8			819.6	2214.2
	5222.2	4470			2650.2	1468.6
	2670.6	3254.2			2130	2345.6
	4028.8	2725.4			1950	2563.2
	3562	5148.6			1328.2	1934
	3802.6	4906.4			1674.6	2589.8
	1646.8	4448.4			1706.6	1889.6
	2931.8	1904.8			2081	3025.6
	3856.6	2437.4			2028	1994.4
	3256.8	2263.8			1845	4228
	2576.8	3553			3310.6	3337.2
	2543.4	3493.8			4036.2	4058.4
	2262.6	1303.8			2256.6	2116
	2490.2	1289			2258.6	2636.2
	2433.8	2374.2			815	3304.6
	3071.6	1384.4			2097.8	2808.6
	2684.4	2540.2			1470.4	3829
	2033.2	3372.4			1980.4	2900.8
	3384.2	1217.4			2557.6	4067.2
	2237.4	2331.2			4724.2	3184.2
	2510.6	3207			1468	201.2
	3220	1721.4			392.4	2966.4
	1892.2	1766.6			2127.4	2846
	1413.4	2648.4			2829.6	1620.2
	2376.6	2076.8			916.8	1967.2
	2431.6	1344.8			2352.2	1631.2
	1438.2	1994.6			1465.2	2411.6
	4356	3857			2047	1671.8
	2887.6	8476			1375.6	4979.8
	2181.4	4561.4			2020.2	3390.8
	2777	4905.8			1445	3660.2
	1637.8	2834.8			1651.6	3898
	1273	3900.2			2994.6	3890.2
	1071.2	3032.2			2743	2479
	1610	1841.2			2043.4	3329.8
	3885.4	2585.6			2310.8	3175
	2543.6	1952			3057.8	3795.8
	2586.2	4016.8			3369.4	5440.8
	2052.8	1610.6			1724.2	4959.2
	2072	3731.2			2410.8	3101.4
	1256.6	3780.2			3029.6	2102.8
	1288.2	2620.8			2327.6	5034
	2458.2	3224.8			2308	3314.4
	1943.6	1202.6			2142.4	3072.4
	1272.6	3306.8			1885.4	3002.2
	2356.6	3549			2070.4	4079.6
	2620	2663			1800.4	2112.2
	3086.6	1667.6			1584.6	5534.2
	1692	4017.8			2962.6	4205.4
	2013	3371.6			1068.2	4264
	4089.8	3521.8			1739.2	3829.6
	2686.8	2484.6			3316.8	3600
	3029.8	2367			3540.6	4558
	2771.4	3650.8			3951.6	3718.6
	2549.8	3009.6			2320	4551.2
	1606.8	1099.6			4020	3628.6
	2414.2	2865.6			2481.6	3475.2
	2081.8	1797.4			1951.4	2169.2
	2472.6	2479.6			1808.8	3270.8
	2410.2	2862			2226.2	3365.2
	1476.8				2707.8	2342.6
					2642.4	2342.6
					1279.4
					2123
					1604.6
					2309.2
average	2637.46	3141.66			2155.01	3091.9
std deviation	874.445	1312.51			771.923	1022.08
std error	99.6523	150.556			85.2446	115.727
T-test					T-test
T-test: T(130.41) = 2.793					T-test: T(130.41) = 2.793
p-value: p=6.02e-3					p-value: p=6.02e-3

## Sheet: SIFa Rescue feeding duration
Total feeding duration during 6-day FLIC experiment
	SIFa1/+	SIFa2/+	SIFa1/SIFa2;gSIFa/+	SIFa1/SIFa2
	2365.4	1300.6	1656.2	1892.8
	2943.2	1527.8	2511.4	4370		ANOVA and Tukey HSD Tests
	3026.4	2475.2	1388.8	3411.2		ANOVA: F(3,270) = 15.97, p = <0.0001
	3555.6	2051.8	3043	1844.2		TukeyHSD p-values:
	1994.6	1053.2	3279.2	1376.6		SIFa1/+ vs. Rescue = 0.308
	2756.6	2532.8	1839.6	4324.4		SIFa1/+ vs. SIFa1/SIFa2 = 0.0002
	1506.2	3667.8	2396.8	2332.6		SIFa2/+ vs. Rescue = 0.890
	2903.6	3064.2	2205.2	2015		SIFa2/+ vs. SIFa1/SIFa2 = <0.0001
	2694.2	2101	2823.2	2088		Rescue vs. SIFa1/SIFa2 = <0.0001
	3010	876.4	2263.4	2229.2
	2546	2356.4	2953.8	2802.6
	3752.4	2423.6	2739.4	4610.4
	2818.2	2674.8	2037.6	4100.2
	2903.4	3060	1244.8	3367.6
	2886.8	3113.6	2244.2	1417.2
	2251.6	3596.8	2257	3509.8
	2456.4	1844	2539.8	3734
	2345	3368.6	2375.8	2668.4
	2192.8	2323.6	2906	2816
	1800.4	2835.4	2011.6	2910.6
	3771.8	1279.2	2646.2	3151.2
	2666.4	2784.8	1328.6	3110.6
	2586.6	2735	2825.2	4120.8
	4323.6	2904.2	3890	3504
	2296.4	2477.2	2477.2	3805.8
	2682.8	2472.4	3774.4	5357.6
	2516	3362	1232.2	2477.8
	2293.2	3047	2062.2	5288.6
	3398.2	3205	3111.6	3403.2
	2880.4	3303	2754.2	2420
	3909.8	2782	3942.4	3327.6
	3850	2345.4	3493.8	3730.8
	1721	2171.8	1330.6	2709.4
	4045.8	2455.2	2986.4	4096.8
	3390.6	3451.8	3619	5333.2
	3196.6	2019.8	3669	2348
	1845.2	3632.2	2544.2	2846.8
	4022.8	2248.6	2692.2	3078.8
	4092	3751.4	3070	2893.4
	3263.2	2206.2	1830.2	4127.4
	3661.6	3452.8	3492.8	4253.8
	2583.6	3265.4	1942.6	3248.4
	4039.4	2905.4	2549	1875.6
	3574.2	2644.6	3669.4	3229.8
	5655.6	1687	2923	2524
	3124.6	2471	1547	5420
	3339.8	3090.2	6155.6	4260
	3829.2	3280.4	4145.4	5264.6
	3249.6	2840.4	3191.8	3608.2
	2886.8	2963.6	4538	4299.4
	2910.6	3473.8	3524.2	4203.6
	2977.8	2507.2	813.4	4346.2
	2229.4	4125.2	2904.4	4431.6
	2667.4	3726.6	2055	4398
	1997.2	3121.6	3450.2	4941
	2381	4110.8	3561.2	3436
		2297.4	1805.4	4340.2
		3235	3915	4983.6
		2260.2	3311.4	5053.4
		3333.8	2558.6	5263.8
		3673.4	2780.4	3669.2
		3370.2	2631.4	3442.8
		4616.4	2987.4	4753
		3281.8	1588.2	5093.8
		2111	2909.4	4942
		2264.4	2323.2	4675.8
		4086.8	2808.4	4856.6
		3018.6	2706	4465.6
		3402.2	2284.4	2613.2
		2929.8	3335.6	2985.2
		2396	2187.6	3438.4
		2932.2	2148.6
		3293.8
		2630.2
		2934
average	2974.45	2808.2	2704.73	3623.51
std deviation	769.878	725.239	879.129	1064.1
std error	102.879	83.7434	103.606	126.286

## Sheet: SIFa RNAi feeding duration
Total feeding duration during 6-day FLIC experiment
	Elav-GAL4;Dicer>+	+>UAS-SIFa RNAi1	Elav;Dicer>SIFa RNAi1	+>UAS-SIFa RNAi2	Elav;Dicer>SIFa RNAi2
	5743.8	2210.6	4864.6	2278.8	2823
	3364	1355.4	6720.2	2190	3792.6
	3080.8	1450.6	4513.2	3312.2	5523.8
	5203.2	2508.8	3246.4	2963.4	3797.2
	4278.2	967.2	5944	2107	2474.2		ANOVA and Tukey HSD Tests
	4936	926.2	2435.6	1882.2	3689		ANOVA: F(4,312) = 39.56, p = <0.001
	3366.6	1774.8	3887.2	2141	783.4		TukeyHSD p-values:
	5277	1329.4	5454.6	1923.2	5742.6		Elav-GAL4;Dicer>+ : +>UAS-SIFa RNAi1 = <0.001
	2530.2	2251	6169.6	2371.8	3564.6		Elav-GAL4;Dicer>+ : Elav;Dicer>SIFa RNAi1 = <0.001
	3601.8	1834.8	8651.2	3770.6	4501.8		Elav-GAL4;Dicer>+ vs. +>UAS-SIFa RNAi2 = 0.079
	2500	1291	3385.4	1898.4	3375.4		Elav-GAL4;Dicer>+ vs. Elav;Dicer>SIFa RNAi2 = 0.699
	2505.8	1876.6	4013	2771.6	2723.8		+>UAS-SIFa RNAi1 vs. Elav;Dicer>SIFa RNAi1 = <0.001
	1404	1151	1692.8	1637.8	5843.4		+>UAS-SIFa RNAi2 vs. Elav;Dicer>SIFa RNAi2 = 0.010
	4317.8	2321.2	2914	3582.6	1271.2
	3147	1342.4	6660.4	1921.6	5594
	1337.8	739.4	4018	2713	2357.6
	1946	2052.4	3681.2	2787	3097.4
	3891.4	1108.2	1475.6	3295.6	3925.6
	3566.2	1198.4	4206.4	2599.8	3740.6
	1985.8	974.6	2836.8	3297.2	2370.2
	3362.8	2087.8	8007.4	1464.8	1110.4
	629.2	3650.2	5602.6	1299.6	8398.8
	5451	1166.6	6083.8	2320.2	2175.8
	2149.2	1680.2	5894.8	2723.4	5765
	6250.8	3230.2	4363	3406.4	5572.2
	1940.4	2211.6	1408.8	3682	3371.8
	3410	991.4	9351.2	3620.6	4742.2
	2348	1675.8	2187.2	5196.2	8320
	2252.6	2167.4	4331.6	3671.2	4079.4
	3449.2	1524.8	5091	2861.6	6787.2
	2625.6	2137.6	5239.4	2908.4	820.6
	1786.6	1227.8	2785.2	2368.2	4416.4
	2679	1970.6	1558.8	2871.8	2408.6
	3103.6	1689.8	1857.6	3273.2	2016.4
	4200.2	759.2	2512.8	2142.6	3004.8
	2217.6	1262	7599.2	1713.2	3294.4
	5959.6	1817.8	5099.4	2671.2	3570
	3289	1113.4	3638.2		1818.8
	3972.4	1943	2767.4		3062.8
	4227	1219.2	6477.4
	3254.4	2392	2121.2
	2752.2	640.6	3666.6
	4270.6	2151.8	4790.4
	1706.6	1107.2	4820.8
	3513.2	1016.6	2328.8
	3306.4	897	5356.2
	2405.2	2208.2	4226.4
	5041.4	1228.6	4058.8
	3271.4	1678.8	5841
	3544.6	1024.8	4861.4
	2714.6	979.8	4720.6
	4153.2	1100.2	6959.2
	2106.8	2971.6	3270.6
	3300	1409.8	7394.6
	2707.4	3949.6	5799
	4105.2	3265.2	8926.8
	2656	2128	4465.4
	3358.4	3773.6	2323
	3592.2	1698.4	4761.6
	4151.6	2104.6	6093.6
	3562.6	1100.4	6017.8
	6472	1363.8	4890.4
	2792.4	2313	2232.8
	4114.2	1672	2283.6
	3759.6	2517.4	5862.8
	2792.6	2330	4282
	3641.8	1857.8	3342
	3881	1889.2	5236.4
	3021.6	1960.8	2974.8
	5613.8	3243.6	3999
	1490	1868.8	3657.2
	5209.2	1200	1854.6
	3514	2126.4	7883
	5875.4	3211.8	1181.6
	3783.4	3034.4	3606
	5384	2168	5024.8
	2537	1731.6	3277.2
	3369.6	1541.4
	2666.4	1438.6
	1796.2	1711.2
	1443.8
	4601.4
	1647.4
	2788.4
average	3392.34	1802.46	4454.79	2692.96	3736.59
std deviation	1249.3	738.281	1890.01	797.563	1828.4
std error	136.31	82.5423	215.387	131.118	292.778

## Sheet: TrpA1 CAFE
24-hr Food Consumption in CAFE Assay (Total food consumed over 24-hr period/number of flies alive at end of experiment)
	DILP2-GAL4>+	+>UAS-dTrpA1	DILP2>dTrpA1
	6.5	7.94	12.82
	6.5	8.28	8.72		ANOVA and Tukey HSD Tests
	6.32	7.14	11.76		ANOVA: F(2,24) = 16.86, p=2.67e-5
	6.22	8.67	12.14		TukeyHSD p-values:
	3.4	9.52	8.4		DILP2>+ : DILP2>dTrpA1 = 1.61e-5
	6.58	8.3	7.4		+>dTrpA1 : DILP2>dTrpA1 = 0.0149
	7.22	5.68	9.47		DILP2>+ : + >dTrpA1 = 0.0873
	6.65		12.27
	5.83		8.97
	6.92
	7.5
average	6.33091	7.93286	10.2167
std deviation	1.07605	1.22622	2.02053
std error	0.324442	0.463469	0.673509
	SIFa-GAL4>+	+>UAS-dTrpA1	SIFa>dTrpA1
	5.06	9.58	8.18
	7.06	7.9	7.3		ANOVA and Tukey HSD Tests
	5.84	5.76	9.38		ANOVA: F(2,37) = 7.399, p=1.98e-3
	7.26	6.58	8.3		TukeyHSD p-values:
	6.04	5.78	7.62		SIFa>+ : SIFa>dTrpA1 = 1.71e-3
	5.7	7.12	8.64		+>dTrpA1 : SIFa>dTrpA1 = 0.0386
	3.62	8.02	9		SIFa>+ : + >dTrpA1 = 0.407
	6.66	5.86	6.58
	4.32	4.42	6.28
	6.46	6.68	7.5
	5.84	4.78	8.04
	6	5.52	8.22
		5.78	5.1
		6.4	6.5
average	5.82167	6.44143	7.61714
std deviation	1.06558	1.36948	1.17518
std error	0.307605	0.366009	0.314079

## Sheet: SIFa Mutant CAFE
24-hr Food Consumption in CAFE Assay (Total food consumed over 24-hr period/number of flies alive at end of experiment)
	SIFa1/+	SIFa1			SIFa2/+	SIFa2
	7.42	8.48			6.19	6.59
	7.22	9.4			6.11	6.63
	7.62	6.425			4.31	6.87
	8.8	10.12			6.11	7.23
	10.36	8.88			4.77	7.69
	7.12	9.84			6.11	6.49
	8.44	9.12			5.51	9.57
	8.04	9.62			5.09	7.05
	10.3	8.46			6.88	7.43
	7.78	8.22			5.74	8.57
	7.68	9.12			6.85	8.66
	7.96	8.28			7.04	4.68
	10.8	6.58			6.24	6.26
	8.14	9.08			7.56	7.125
	7.32	9.36			8.26	11.02
					7.58	8.92
						8.66
						8.82
						8.84
						8.98
average	8.33333	8.73233			6.27188	7.80425
std deviation	1.20612	1.06183			1.06672	1.43919
std error	0.311419	0.274163			0.266679	0.321812
T-test					T-test
T-test: T(27.557) = 0.96166					T-test: T(33.841) = 3.6664
p-value: p=0.3446					p-value: p=8.366e-4

## Sheet: SIFa Rescue CAFE
24-hr Food Consumption in CAFE Assay (Total food consumed over 24-hr period/number of flies alive at end of experiment)
	SIFa1/+	SIFa1/SIFa2;gSIFa/+	SIFa1/SIFa2
	8.2	9.25	10.2
	8.58	8.26	10.68		ANOVA and Tukey HSD Tests
	8.74	7.78	10.02		ANOVA: F(2,34) =4.859, p=0.0139
	6.46	6.7	7.62		TukeyHSD p-values:
	6.28	7.08	6.92		SIFa1/SIFa2 : Rescue = 0.05547
	6.7	8.74	9.5		SIFa1/SIFa2 : SIFa1/+ = 0.01615
	2.04	8.52	9.64		SIFa1/+ : Rescue = 0.92707
	8.58	6.02	8.52
	9.02	5.14	8.4
	7.5	7.4	9.22
	5.225	5.2	6.02
	7.2		9.54
	6.98
	7.14
average	7.04607	7.28091	8.85667
std deviation	1.80753	1.4016	1.4064
std error	0.483084	0.422599	0.405992

## Sheet: TrpA1 weights
	weights 5 males per genotype							weights/5
	+>dTrpA1	SIF>dTrpA1	DILP2>dTrpA1					+>dTrpA1	SIF>dTrpA1	DILP2>dTrpA1
	4.2	4.19	4.14					0.84	0.838	0.828
	4.49	3.99	4.25					0.898	0.798	0.85		ANOVA and Tukey HSD Tests
	4.14	4.05	4.09					0.828	0.81	0.818		ANOVA: F(2,54) = 0.775, p=0.466
	4.04	4.2	3.96					0.808	0.84	0.792		TukeyHSD p-values:
	4.25	3.95	4.13					0.85	0.79	0.826		+>TrpA1 : DILP2>dTrpA1 = 0.4566
	4.2	4.28	4.18					0.84	0.856	0.836		+>dTrpA1 : SIFa>dTrpA1 = 0.9437
	4.07	4.25	4.02					0.814	0.85	0.804		SIFa>dTrpA1 : DILP2 >dTrpA1 = 0.6560
	4.16	3.98	4.28					0.832	0.796	0.856
	4.24	4.01	4.11					0.848	0.802	0.822
	4.25	3.97	4.07					0.85	0.794	0.814
	4.09	4.12	4.07					0.818	0.824	0.814
	3.8	4.21	4.11					0.76	0.842	0.822
	4.12	4.04	4.05					0.824	0.808	0.81
	4.22	4.21	4.08					0.844	0.842	0.816
	4.01	4.13	4.15					0.802	0.826	0.83
	4.2	4.16	4.02					0.84	0.832	0.804
	4.09	4.28	3.97					0.818	0.856	0.794
	4.05	4.05	4.16					0.81	0.81	0.832
	3.98	4.29	3.87					0.796	0.858	0.774
average	4.13684	4.12421	4.09				average	0.827368	0.824842	0.818
stdev	0.141541	0.115965	0.0986577				stdev	0.0283082	0.0231931	0.0197315
sem	0.0324718	0.0266043	0.0226336				sem	0.00649436	0.00532085	0.00452672

## Sheet: SIFa Mutant weights
	weights 5 males per genotype							weights/5
	SIFa1	SIFa1/+	SIFa2	SIFa2/+				SIFa1	SIFa1/+	SIFa2	SIFa2/+		ANOVA and Tukey HSD Tests
	4.15	4.48	4.3	4.27				0.83	0.896	0.86	0.854		ANOVA: F(3,71) = 2.661, p=0.0546
	4.03	4.19	4.04	4.38				0.806	0.838	0.808	0.876		TukeyHSD p-values:
	4.55	4.2	4.15	4.45				0.91	0.84	0.83	0.89		SIFa1 : SIFa1/+ = 0.4463
	4.06	4.21	4.08	4.31				0.812	0.842	0.816	0.862		SIFa1 : SIFa2 = 0.9546
	4.46	4.15	4.17	4.34				0.892	0.83	0.834	0.868		SIFa1 : SIFa2/+ = 0.058
	4.24	4.22	4.19	4.24				0.848	0.844	0.838	0.848		SIFa2 : SIFa1/+ = 0.7406
	4.11	4.26	4.15	4.25				0.822	0.852	0.83	0.85		SIFa2 : SIFa2/+ = 0.1499
	4.33	4.49	4.33	4.23				0.866	0.898	0.866	0.846		SIFa2/+ : SIFa1/+ = 0.6657
	4.2	4.24	4.12	4.44				0.84	0.848	0.824	0.888
	4.13	4.35	4.2	4.05				0.826	0.87	0.84	0.81
	4.06	4.24	4.01	4.36				0.812	0.848	0.802	0.872
	4.39	4.16	4.2	4.12				0.878	0.832	0.84	0.824
	3.87	4.19	4.35	4.44				0.774	0.838	0.87	0.888
	4.15	4.35	4.45	4.22				0.83	0.87	0.89	0.844
	4.24	4.22	4.39	4.54				0.848	0.844	0.878	0.908
	3.85	4.17	4.16	4.24				0.77	0.834	0.832	0.848
		4.52	4.09	4.18					0.904	0.818	0.836
		4.21	4.26	4.25					0.842	0.852	0.85
		3.99	4.19	4.16					0.798	0.838	0.832
		4.13		4.54					0.826		0.908
average	4.17625	4.2485	4.20158	4.3005			average	0.83525	0.8497	0.840316	0.8601
stdev	0.192315	0.130758	0.118756	0.134143			stdev	0.038463	0.0261516	0.0237511	0.0268287
sem	0.0480787	0.0292384	0.0272444	0.0299954			sem	0.00961574	0.00584767	0.00544889	0.00599908

## Sheet: SIFa Rescue Weights
	weights 5 males per genotype						weights/5
	SIFa1/SIFa2	SIFa1/SIFa2;Rescue	SIFa1/+				SIFa1/SIFa2	SIFa1/SIFa2;Rescue	SIFa1/+
	4.27	4.36	4.62				0.854	0.872	0.924
	4.44	4.09	4.41				0.888	0.818	0.882		ANOVA and Tukey HSD Tests
	4.08	4.17	4.6				0.816	0.834	0.92		ANOVA: F(2,62) =21.7, p=7.18e-8
	3.98	4	4.39				0.796	0.8	0.878		TukeyHSD p-values:
	4.35	4.3	4.39				0.87	0.86	0.878		SIFa1/SIFa2 : Rescue = 0.1112
	4.18	4.18	4.51				0.836	0.836	0.902		SIFa1/SIFa2 : SIFa1/+ = 1.566e-4
	4.38	4.13	4.5				0.876	0.826	0.9		SIFa1/+ : Rescue = 1e-7
	4.18	3.93	4.25				0.836	0.786	0.85
	4.53	3.88	5.22				0.906	0.776	1.044
	4.07	4.15	4.48				0.814	0.83	0.896
	4.42	4.18	4.31				0.884	0.836	0.862
	4.25	4.09	4.38				0.85	0.818	0.876
	4.4	4.16	4.8				0.88	0.832	0.96
	4.34	4.01	4.5				0.868	0.802	0.9
	4.24	4.05	4.65				0.848	0.81	0.93
	4.01	4.05	4.53				0.802	0.81	0.906
	4.15	4.11	4.63				0.83	0.822	0.926
	4.09	4.08	4.21				0.818	0.816	0.842
	4.25	3.96	4.28				0.85	0.792	0.856
	4.11	4.11	4.27				0.822	0.822	0.854
	4.15	4.49	4.17				0.83	0.898	0.834
			4.23						0.846
			4.45						0.89
average	4.2319	4.1181	4.4687			average	0.846381	0.823619	0.893739
stdev	0.151876	0.141125	0.230223			stdev	0.0303751	0.0282249	0.0460447
sem	0.033142	0.0307959	0.0480049			sem	0.00662839	0.00615919	0.00960098
